# Supplementary material for: Tephritid Fruit Fly Semiochemicals: Current Knowledge and Future Perspectives
Source: Insects. 2021 Apr 30;12(5):408. doi: 10.3390/insects12050408 (PMC8147262; doi:10.3390/insects12050408)
Supplement: Supplementary file 1 [file insects-12-00408-s001.zip › Table S1.xlsx]

## Sheet: Sheet1
Supplemental Table S1. Chemicals detected in the volatile pheromone (headspace) of 18 tephritid species of high agricultural relevance.
Compounds were listed based on published research articles and screening of the Pherobase (https://www.pherobase.com), and classified using the Classyfire online tool (using http://classyfire.wishartlab.com), followed by manual refinement.
Tephritid species	Host preference	Chemical	InChlKey	Chemical class	Male/Female-borne	References
C. capitata	Polyphagous	nonanal	GYHFUZHODSMOHU-UHFFFAOYSA-N	Organooxygen compounds	Male	Alfaro et al., 2011; Jang et al., 1989; Flath et al., 1993
		decanal	KSMVZQYAVGTKIV-UHFFFAOYSA-N	Organooxygen compounds	Male	Alfaro et al., 2011; Vanickova et al. 2012; Merli et al., 2018
		longifolene	PDSNLYSELAIEBU-UHFFFAOYSA-N	Prenol lipids	Male	Alfaro et al., 2011
		2,5-dimethylpyrazine	LCZUOKDVTBMCMX-UHFFFAOYSA-N	Diazines	Male	Alfaro et al., 2011; Goncalves et al., 2006
		acetophenone	KWOLFJPFCHCOCG-UHFFFAOYSA-N	Organooxygen compounds	Male	Alfaro et al., 2011
		phenylethyl alcohol	WRMNZCZEMHIOCP-UHFFFAOYSA-N	Benzene and substituted derivatives	Male	Alfaro et al., 2011
		alpha,alpha-dimethylbenzyl alcohol	BDCFWIDZNLCTMF-UHFFFAOYSA-N	Benzene and substituted derivatives	Male	Alfaro et al., 2011
		2-ethylhexanoic acid	OBETXYAYXDNJHR-UHFFFAOYSA-N	Fatty Acyls	Male	Alfaro et al., 2011
		beta-myrcene	UAHWPYUMFXYFJY-UHFFFAOYSA-N	Prenol lipids	Male	Alfaro et al., 2011; Jang et al., 1989; Flath et al., 1993; Vanickova et al. 2012; Light et al. 1999; Siciliano et al., 2014; Merli et al., 2018
		dodecan-1-ol	LQZZUXJYWNFBMV-UHFFFAOYSA-N	Fatty Acyls	Male	Alfaro et al., 2011
		6-phenylundecane	WCABIRIFXVXGQH-UHFFFAOYSA-N	Benzene and substituted derivatives	Male	Alfaro et al., 2011
		3-methylbutanoic acid	GWYFCOCPABKNJV-UHFFFAOYSA-N	Fatty Acyls	Male	Alfaro et al., 2011; Ohinata et al., 1977, 1979
		2-methylbutanoic acid	WLAMNBDJUVNPJU-UHFFFAOYSA-N	Fatty Acyls	Male	Alfaro et al., 2011
		(E)-beta-ocimene	IHPKGUQCSIINRJ-CSKARUKUSA-N	Prenol lipids	Male	Alfaro et al., 2011; Jang et al., 1989; Flath et al., 1993; Goncalves et al., 2006; (Vanickova et al. 2012; Light et al. 1999; Siciliano et al. 2014; Merli et al., 2018
		(Z)-beta-ocimene	IHPKGUQCSIINRJ-NTMALXAHSA-N	Prenol lipids	Male	Alfaro et al., 2011; Jang et al., 1989; Flath et al., 1993; Goncalves et al., 2006; (Vanickova et al. 2012; Light et al. 1999; Siciliano et al. 2014; Merli et al., 2018
		3-ethyl-2,5-dimethylpyrazine	WHMWOHBXYIZFPF-UHFFFAOYSA-N	Diazines	Male	Alfaro et al., 2011; Baker et al., 1985; Jang et al., 1989; Heath et al., 1991; Goncalves et al., 2006; Vanickova et al., 2012; Merli et al., 2018
		hexanoic acid	FUZZWVXGSFPDMH-UHFFFAOYSA-N	Fatty Acyls	Male	Alfaro et al., 2011; Jacobson et al., 1973; Ohinata et al., 1977; Flath et al., 1993; Jacobson et al. 1973; Ohinata et al. 1977; Merli et al., 2018
		linalool	CDOSHBSSFJOMGT-UHFFFAOYSA-N	Prenol lipids	Male	Alfaro et al., 2011; Baker et al., 1985; Jang et al., 1989; Flath et al., 1993; Heath et al., 1991; Goncalves et al., 2006; Siciliano et al., 2014; Merli et al., 2018
		ethyl (E)-oct-3-enoate	BCMYNNIPTQUKAC-BQYQJAHWSA-N	Fatty Acyls	Male	Alfaro et al., 2011; Baker et al., 1985; Jang et al., 1989; Flath et al., 1993; Heath et al., 1991; Goncalves et al., 2006; Siciliano et al. 2014; Merli et al, 2018
		2-methyl-2,2-dimethyl-1-(2-hydroxy-1-methylethyl) propyl 2-methylpropanoate	YXISVHDWGVMPGJ-UHFFFAOYSA-N	Carboxylic acids and derivatives	Male	Alfaro et al., 2011
		3-hydroxy-2,2,4-trimethylpentyl 2-methylpropanoate	WXFRFCWHHBELIH-UHFFFAOYSA-N	Carboxylic acids and derivatives	Male	Alfaro et al., 2011
		4-phenyldecane	QTDBKYLPIZUTFN-UHFFFAOYSA-N	Benzene and substituted derivatives	Male	Alfaro et al., 2011
		5-phenylundecane	RRPCXIBGXYGQNC-UHFFFAOYSA-N	Benzene and substituted derivatives	Male	Alfaro et al., 2011
		4-phenylundecane	NSQAXMRLBNXEHK-UHFFFAOYSA-N	Benzene and substituted derivatives	Male	Alfaro et al., 2011
		trimethylamine	GETQZCLCWQTVFV-UHFFFAOYSA-N	Organonitrogen compounds	Male	Alfaro et al., 2011; Jang et al., 1989; Merli et al., 2018
		dihydro-3-methyl-2(3H)-furanone	QGLBZNZGBLRJGS-UHFFFAOYSA-N	Lactones	Male	Alfaro et al., 2011; Baker et al., 1985; Jang et al., 1989; Flath et al., 1993; Heath et al., 1991; Merli et al., 2018
		1-pyrroline	ZVJHJDDKYZXRJI-UHFFFAOYSA-N	Pyrrolines	Male	Alfaro et al., 2011; Baker et al., 1985
		2-hexenoic acid	NIONDZDPPYHYKY-UHFFFAOYSA-N	Fatty Acyls	Male	Alfaro et al., 2011; Baker et al., 1985; Heath et al., 1991
		methyl geranate	ACOBBFVLNKYODD-CSKARUKUSA-N	Prenol lipids	Male	Alfaro et al., 2011; Jang et al., 1989; Flath et al., 1993; Vanickova et al. 2012; Merli et al., 2018
		geranyl acetate	HIGQPQRQIQDZMP-DHZHZOJOSA-N	Fatty Acyls	Male	Alfaro et al., 2011; Baker et al., 1985; Jang et al., 1989; Flath et al., 1993; Heath et al., 1991; Goncalves et al., 2006; Vanickova et al. 2012; Siciliano et al., 2014; Merli et al, 2018
		(Z,E)-alpha-farnesene	CXENHBSYCFFKJS-DZKMRSEMSA-N	Prenol lipids	Male	Alfaro et al., 2011; Flath et al., 1993; Vanickova et al. 2012; Merli et al., 2018
		2-piperidone	XUWHAWMETYGRKB-UHFFFAOYSA-N	Piperidines	Male	Alfaro et al., 2011
		geranic acid	ZHYZQXUYZJNEHD-VQHVLOKHSA-N	Prenol lipids	Male	Alfaro et al., 2011
		hydroxylinalool	LCRYKIFRBLQIAW-UHFFFAOYSA-N	Prenol lipids	Male	Alfaro et al., 2011
		4-methylpent-3-en-2-one	SHOJXDKTYKFBRD-UHFFFAOYSA-N	Organooxygen compounds	Male	Alfaro et al., 2011
		methyleugenol	HROZLGRKFUCIJJ-UHFFFAOYSA-N	Phenols	Male	Alfaro et al., 2011
		alpha-patchoulene	KVQOADNSNSUAJT-UHFFFAOYSA-N	Prenol lipids	Male	Alfaro et al., 2011
		6-phenyldodecane	ZYHJQFMTTFCBKH-UHFFFAOYSA-N	Benzene and substituted derivatives	Male	Alfaro et al., 2011
		indole	SIKJAQJRHWYJAI-UHFFFAOYSA-N	Indoles and derivatives	Male	Alfaro et al., 2011; Baker et al., 1985; Jang et al., 1989; Flath et al., 1993; Goncalves et al., 2006; Vanickova et al. 2012; Siciliano et al., 2014; Merli et al., 2018
		(E,E)-alpha-farnesene	CXENHBSYCFFKJS-VDQVFBMKSA-N	Prenol lipids	Male	Alfaro et al., 2011; Baker et al., 1985; Jang et al., 1989; Flath et al., 1993; Heath et al., 1991; Goncalves et al., 2006; Vanickova et al. 2012; Siciliano et al., 2014; Merli et al, 2018
		alpha-citral	WTEVQBCEXWBHNA-JXMROGBWSA-N	Prenol lipids	Male	Alfaro et al., 2011
		7-methylindole	KGWPHCDTOLQQEP-UHFFFAOYSA-N	Indoles and derivatives	Male	Alfaro et al., 2011
		beta-farnesene	APAPGJJZPJQKJJ-NTCAYCPXSA-N	Prenol lipids	Male	Alfaro et al., 2011; Jang et al., 1989
		geranyl propionate	BYCHQEILESTMQU-FMIVXFBMSA-N	Fatty Acyls	Male	Alfaro et al., 2011; Jang et al., 1989; Goncalves et al., 2006
		lanceol	HBVOEGGRCJCMLG-DTHCKZEYSA-N	Prenol lipids	Male	Alfaro et al., 2011
		p-mentha-2,8-dien-1-yl acetate	UYKRLPCOIHAEFQ-UHFFFAOYSA-N	Prenol lipids	Male	Alfaro et al., 2011
		2,6,6-trimethylbicyclo[3.1.1]hept-2-en-4-yl acetate	OZBFUQLOVFXDNK-UHFFFAOYSA-N	Prenol lipids	Male	Alfaro et al., 2011
		(Z)-alpha-bergamotene	YMBFCQPIMVLNIU-ZYOSVBKOSA-N	Prenol lipids	Male	Alfaro et al., 2011; Goncalves et al., 2006
		2-phenoxyethanol	QCDWFXQBSFUVSP-UHFFFAOYSA-N	Phenol ethers	Male	Alfaro et al., 2011
		(Z)-geraniol	GLZPCOQZEFWAFX-YFHOEESVSA-N	Prenol lipids	Male	Alfaro et al., 2011
		dicyclopentenyl alcohol	HRWRJUVJOLBMST-UHFFFAOYSA-N	Prenol lipids	Male	Alfaro et al., 2011
		alpha-panasinsen	WHXUZXDWQKUIJL-UHFFFAOYSA-N	Prenol lipids	Male	Alfaro et al., 2011
		ethyl acetate	XEKOWRVHYACXOJ-UHFFFAOYSA-N	Carboxylic acids and derivatives	Male	Jang et al. 1989; Merli et al., 2018
		2,3,4,5-tetrahydropyridine	DWKUKQRKVCMOLP-UHFFFAOYSA-N	Pyridines and derivatives	Male	Merli et al., 2018
		styrene	PPBRXRYQALVLMV-UHFFFAOYSA-N	Benzene and substituted derivatives	Male	Merli et al., 2018
		decane	DIOQZVSQGTUSAI-UHFFFAOYSA-N	Saturated hydrocarbons	Male	Merli et al., 2018
		ethyl (Z)-hex-4-enoate	RBJLHYGZMJNFBK-HYXAFXHYSA-N	Fatty Acyls	Male	Merli et al., 2018
		(E)-2-hexenoic acid	NIONDZDPPYHYKY-SNAWJCMRSA-N	Fatty Acyls	Male	Baker et al. 1985; Heath et al., 1991; Merli et al., 2018
		(E,Z)-2,6-dimethylocta-2,4,6-triene	GQVMHMFBVWSSPF-SOYUKNQTSA-N	Prenol lipids	Male	Merli et al., 2018
		4-ethyldecane	IGTKVLJTIZALGL-UHFFFAOYSA-N	Saturated hydrocarbons	Male	Merli et al., 2018
		5-methylundecane	QULNVKABFWNUCW-UHFFFAOYSA-N	Saturated hydrocarbons	Male	Merli et al., 2018
		3-methylundecane	HTZWVZNRDDOFEI-UHFFFAOYSA-N	Saturated hydrocarbons	Male	Merli et al., 2018
		2,5-dimethyl-3-(3-methylbutyl)pyrazine	WWAYKGYKYHEINT-UHFFFAOYSA-N	Organoheterocyclic compounds	Male	Merli et al., 2018
		citronellyl acetate	JOZKFWLRHCDGJA-UHFFFAOYSA-N	Fatty Acyls	Male	Merli et al., 2018
		neryl acetate	HIGQPQRQIQDZMP-FLIBITNWSA-N	Fatty Acyls	Male	Merli et al., 2018
		tetradecane	BGHCVCJVXZWKCC-UHFFFAOYSA-N	Saturated hydrocarbons	Male	Merli et al., 2018
		(Z)-9-octadecenamide	FATBGEAMYMYZAF-KTKRTIGZSA-N	Fatty Acyls	Male	Merli et al., 2018
		(E)-alpha-bergamotene	YMBFCQPIMVLNIU-SOUVJXGZSA-N	Prenol lipids	Male	Merli et al., 2018
		di(3-heptyl) adipate	HBNOQOBSGMHAMR-UHFFFAOYSA-N	Fatty Acyls	Male	Merli et al., 2018
		2-ethylhexyl salicylate	FMRHJJZUHUTGKE-UHFFFAOYSA-N	Benzene and substituted derivatives	Male	Merli et al., 2018
		(4E,8E)-5,9,13-trimethyl-4,8,12-tetradecatrienal	IDHMAJKSCCNULC-QKXOVSGLSA-N	Prenol lipids	Male	Merli et al., 2018
C. fasciventris - FAR	Polyphagous	heptan-2-ol	CETWDUZRCINIHU-UHFFFAOYSA-N	Fatty Acyls	Male	Brizova et al., 2015
member of FAR complex		2,5-dimethylpyrazine	LCZUOKDVTBMCMX-UHFFFAOYSA-N	Diazines	Male	Brizova et al., 2015
		ethyl 4-pentenoate	PTVSRINJXWDIKP-UHFFFAOYSA-N	Fatty Acyls	Male	Brizova et al., 2015
		methyl (E)-hex-3-enoate	XEAIHUDTEINXFG-SNAWJCMRSA-N	Fatty Acyls	Male	Brizova et al., 2015
		gamma-valerolactone	GAEKPEKOJKCEMS-UHFFFAOYSA-N	Lactones	Male	Brizova et al., 2015
		methyl (E)-hex-2-enoate	GFUGBRNILVVWIE-AATRIKPKSA-N	Fatty Acyls	Male	Brizova et al., 2015
		6-methylhept-5-en-2-one	UHEPJGULSIKKTP-UHFFFAOYSA-N	Organooxygen compounds	Male	Brizova et al., 2015
		ethyl hexanoate	SHZIWNPUGXLXDT-UHFFFAOYSA-N	Fatty Acyls	Male	Brizova et al., 2015
		ethyl (E)-hex-3-enoate	VTSFIPHRNAESED-AATRIKPKSA-N	Fatty Acyls	Male	Brizova et al., 2015
		2,3,5-trimethylpyrazine	IAEGWXHKWJGQAZ-UHFFFAOYSA-N	Diazines	Male	Brizova et al., 2015
		2-pentylbutyrate	DYWSVUBJGFTOQC-UHFFFAOYSA-M	Fatty Acyls	Male	Brizova et al., 2015
		(Z)-beta-ocimene	IHPKGUQCSIINRJ-NTMALXAHSA-N	Prenol lipids	Male	Brizova et al., 2015
		ethyl (E)-hex-2-enoate	SJRXWMQZUAOMRJ-VOTSOKGWSA-N	Fatty Acyls	Male	Brizova et al., 2015
		(E)-beta-ocimene	IHPKGUQCSIINRJ-CSKARUKUSA-N	Prenol lipids	Male	Brizova et al., 2015
		linalool	CDOSHBSSFJOMGT-UHFFFAOYSA-N	Prenol lipids	Male	Brizova et al., 2015
		methyl (Z)-oct-3-enoate	HAGXFSMJELVHFJ-SREVYHEPSA-N	Fatty Acyls	Male	Brizova et al., 2015
		ethyl 3-hydroxyhexanoate	LYRIITRHDCNUHV-UHFFFAOYSA-N	Hydroxy acids and derivatives	Male	Brizova et al., 2015
		(Z)-non-2-enal	BSAIUMLZVGUGKX-FPLPWBNLSA-N	Organooxygen compounds	Male	Brizova et al., 2015
		(E)-non-2-enal	BSAIUMLZVGUGKX-BQYQJAHWSA-N	Organooxygen compounds	Male	Brizova et al., 2015
		(E)-non-2-enol	NSSALFVIQPAIQK-BQYQJAHWSA-N	Fatty Acyls	Male	Brizova et al., 2015
		(Z)-non-2-en-4-yn-1-ol	MLWGZQLWABSEHV-FPLPWBNLSA-N	Fatty Acyls	Male	Brizova et al., 2015
		ethyl (Z)-oct-3-enoate	BCMYNNIPTQUKAC-FPLPWBNLSA-N	Fatty Acyls	Male	Brizova et al., 2015
		4-ethyl-hex-2-ynal	XZYAPQCJDYFPBN-UHFFFAOYSA-N	Organooxygen compounds	Male	Brizova et al., 2015
		nonan-2-ol	NGDNVOAEIVQRFH-UHFFFAOYSA-N	Fatty Acyls	Male	Brizova et al., 2015
		octen-3-ol acetate	DOJDQRFOTHOBEK-UHFFFAOYSA-N	Carboxylic acids and derivatives	Male	Brizova et al., 2015
		methyl (2E,6E)-farnesoate	NWKXNIPBVLQYAB-VDQVFBMKSA-N	Prenol lipids	Male	Brizova et al., 2015
C. anonae - FAR	Polyphagous	heptan-2-ol	CETWDUZRCINIHU-UHFFFAOYSA-N	Fatty Acyls	Male	Brizova et al., 2015
member of FAR complex		methyl (E)-hex-2-enoate	GFUGBRNILVVWIE-AATRIKPKSA-N	Fatty Acyls	Male	Brizova et al., 2015
		6-methylhept-5-en-2-one	UHEPJGULSIKKTP-UHFFFAOYSA-N	Organooxygen compounds	Male	Brizova et al., 2015
		octanal	NUJGJRNETVAIRJ-UHFFFAOYSA-N	Organooxygen compounds	Male	Brizova et al., 2015
		(Z)-beta-ocimene	IHPKGUQCSIINRJ-NTMALXAHSA-N	Prenol lipids	Male	Brizova et al., 2015
		(E)-beta-ocimene	IHPKGUQCSIINRJ-CSKARUKUSA-N	Prenol lipids	Male	Brizova et al., 2015
		linalool	CDOSHBSSFJOMGT-UHFFFAOYSA-N	Prenol lipids	Male	Brizova et al., 2015
		(Z)-non-2-enal	BSAIUMLZVGUGKX-FPLPWBNLSA-N	Organooxygen compounds	Male	Brizova et al., 2015
		(E)-non-2-enal	BSAIUMLZVGUGKX-BQYQJAHWSA-N	Organooxygen compounds	Male	Brizova et al., 2015
		nonan-2-ol	NGDNVOAEIVQRFH-UHFFFAOYSA-N	Fatty Acyls	Male	Brizova et al., 2015
		octen-3-ol acetate	DOJDQRFOTHOBEK-UHFFFAOYSA-N	Carboxylic acids and derivatives	Male	Brizova et al., 2015
		methyl geranate	ACOBBFVLNKYODD-CSKARUKUSA-N	Prenol lipids	Male	Brizova et al., 2015
		(Z,E)-alpha-farnesene	CXENHBSYCFFKJS-DZKMRSEMSA-N	Prenol lipids	Male	Brizova et al., 2015
		(E,E)-alpha-farnesene	CXENHBSYCFFKJS-VDQVFBMKSA-N	Prenol lipids	Male	Brizova et al., 2015
		methyl (2E,6E)-farnesoate	NWKXNIPBVLQYAB-VDQVFBMKSA-N	Prenol lipids	Male	Brizova et al., 2015
C. rosa - FAR	Polyphagous	2,5-dimethylpyrazine	LCZUOKDVTBMCMX-UHFFFAOYSA-N	Diazines	Male	Brizova et al., 2015
member of FAR complex		gamma-valerolactone	GAEKPEKOJKCEMS-UHFFFAOYSA-N	Lactones	Male	Brizova et al., 2015
		methyl (E)-hex-2-enoate	GFUGBRNILVVWIE-AATRIKPKSA-N	Fatty Acyls	Male	Brizova et al., 2015
		6-methylhept-5-en-2-on	UHEPJGULSIKKTP-UHFFFAOYSA-N	Organooxygen compounds	Male	Brizova et al., 2015
		octanal	NUJGJRNETVAIRJ-UHFFFAOYSA-N	Organooxygen compounds	Male	Brizova et al., 2015
		2,3,5-trimethylpyrazine	IAEGWXHKWJGQAZ-UHFFFAOYSA-N	Diazines	Male	Brizova et al., 2015
		(Z)-beta-ocimene	IHPKGUQCSIINRJ-NTMALXAHSA-N	Prenol lipids	Male	Brizova et al., 2015
		(E)-beta-ocimene	IHPKGUQCSIINRJ-CSKARUKUSA-N	Prenol lipids	Male	Brizova et al., 2015
		(E)-oct-2-enal	LVBXEMGDVWVTGY-VOTSOKGWSA-N	Organooxygen compounds	Male	Brizova et al., 2015
		linalool	CDOSHBSSFJOMGT-UHFFFAOYSA-N	Prenol lipids	Male	Brizova et al., 2015
		(Z)-non-2-enal	BSAIUMLZVGUGKX-FPLPWBNLSA-N	Organooxygen compounds	Male	Brizova et al., 2015
		(Z)-non-3-enol	IFTBJDZSLBRRMC-SREVYHEPSA-N	Fatty Acyls	Male	Brizova et al., 2015
		(E)-non-2-enal	BSAIUMLZVGUGKX-BQYQJAHWSA-N	Organooxygen compounds	Male	Brizova et al., 2015
		nonan-2-ol	NGDNVOAEIVQRFH-UHFFFAOYSA-N	Fatty Acyls	Male	Brizova et al., 2015
		octen-3-ol acetate	DOJDQRFOTHOBEK-UHFFFAOYSA-N	Carboxylic acids and derivatives	Male	Brizova et al., 2015
		methyl geranate	ACOBBFVLNKYODD-CSKARUKUSA-N	Prenol lipids	Male	Brizova et al., 2015
		beta-elemene	OPFTUNCRGUEPRZ-QLFBSQMISA-N	Prenol lipids	Male	Brizova et al., 2015
		beta-caryophyllene	NPNUFJAVOOONJE-GFUGXAQUSA-N	Prenol lipids	Male	Brizova et al., 2015
		geranyl acetone	HNZUNIKWNYHEJJ-FMIVXFBMSA-N	Prenol lipids	Male	Brizova et al., 2015
		(Z)-beta-farnesene	APAPGJJZPJQKJJ-QINSGFPZSA-N	Prenol lipids	Male	Brizova et al., 2015
		(Z,E)-alpha-farnesene	CXENHBSYCFFKJS-DZKMRSEMSA-N	Prenol lipids	Male	Brizova et al., 2015
		(E,E)-alpha-farnesene	CXENHBSYCFFKJS-VDQVFBMKSA-N	Prenol lipids	Male	Brizova et al., 2015
		tridecan-1-ol	XFRVVPUIAFSTFO-UHFFFAOYSA-N	Fatty Acyls	Male	Brizova et al., 2015
		methyl (2E,6E)-farnesoate	NWKXNIPBVLQYAB-VDQVFBMKSA-N	Prenol lipids	Male	Brizova et al., 2015
A. ludens	Polyphagous	(Z)-3-nonen-1-ol	IFTBJDZSLBRRMC-SREVYHEPSA-N	Fatty Acyls	Male	Esponda-Gaxiola, 1977; Rocca et al., 1992; Robacker 1988, 1985; Stokes et al., 1983; Battiste et al., 1983; Bosa et al., 2016; Aluja et al., 2020
*tentative identification		(Z,Z)-3,6-nonadien-1-ol	PICGPEBVZGCYBV-CWWKMNTPSA-N	Fatty Acyls	Male	Esponda-Gaxiola, 1977; Rocca et al., 1992; Robacker 1988, 1985; Stokes et al., 1983; Battiste et al., 1983; Bosa et al., 2016; Aluja et al., 2020
		1-methyl-4-(6-methylhepta-1,5-dien-2-yl)cyclohexene	XZRVRYFILCSYSP-UHFFFAOYSA-N	Prenol lipids	Male	Rocca et al., 1992
		4-ethenyl-4,7a-dimethyl-3a,5,6,7-tetrahydro-3H-1-benzofuran-2-one	VWOPTUCATATVGQ-UHFFFAOYSA-N	Benzofurans	Male	Stokes et al.,1983
		4-methyl-2,5,6,9-tetrahydrooxecin-10-one	YUVPWZLAEQGNKX-UHFFFAOYSA-N	Oxocins	Male	Rocca et al.,1992
		(E,E)-alpha-farnesene	CXENHBSYCFFKJS-VDQVFBMKSA-N	Prenol lipids	Male	Rocca et al.,1992; Bosa et al., 2014, 2016; ; Aluja et al., 2020
		(S,S)-epianastrephin	VWOPTUCATATVGQ-WCQGTBRESA-N	Lactones	Male	Rocca et al., 1992; Stokes et al., 1983; Battiste et al., 1983; Bosa et al., 2014, 2016; Aluja et al., 2020
		(R,R)-epianastrephin	n.a.	Lactones	Male	Robacker and Hart 1985
		(S,S)-anastrephin	VWOPTUCATATVGQ-DLOVCJGASA-N	Lactones	Male	Rocca et al., 1992; Robacker 1988, 1985; Stokes et al., 1983; Battiste et al., 1983; Bosa et al., 2014, 2016; ; Aluja et al., 2020
		(E,E)-suspensolide	RVKDTQISXMBQEU-NSJFVGFPSA-N	Lactones	Male	Rocca et al., 1992; Bosa et al., 2014, 2016; ; Aluja et al., 2020
		(E)-alpha-bergamotene	YMBFCQPIMVLNIU-SOUVJXGZSA-N	Prenol lipids	Male	Bosa et al., 2014, 2016; Aluja et al., 2020
		(E,Z)-alpha-farnesene	CXENHBSYCFFKJS-OXYODPPFSA-N	Prenol lipids	Male	Bosa et al., 2014, 2016
		(Z)-alpha-santalol*	UWSUGXFVYBVFDX-YHYXMXQVSA-N	Prenol lipids	Male	Bosa et al., 2014, 2016
		eudesm-7(11)-en-4-ol*	STRABSCAWZINIF-FGRDXJNISA-N	Prenol lipids	Male	Bosa et al., 2014, 2016
		beta-bisabolene	XZRVRYFILCSYSP-OAHLLOKOSA-N	Prenol lipids	Male	Rocca et al., 1992; ; Aluja et al., 2020
		limonene	XMGQYMWWDOXHJM-UHFFFAOYSA-N	Prenol lipids	Male	Rocca et al., 1992
		methyl (1S,2S)-2-ethenyl-4-propan-2-ylidenecyclopentane-1-carboxylate	MJLDVRHZOWOZLD-KOLCDFICSA-N	Monoterpenoids	Male	Aluja et al., 2020
		4-methylene-2,8,8-trimethyl-2-vinylbicyclo[5.2.0]nonane	CRBWFYUUQIATHW-UHFFFAOYSA-N	Unsaturated hydrocarbons	Male	Aluja et al., 2020
		beta-sesquiphellandrene	PHWISBHSBNDZDX-LSDHHAIUSA-N	Prenol lipids	Male	Aluja et al., 2020
		beta-santalene	PGBNIHXXFQBCPU-ILXRZTDVSA-N	Prenol lipids	Male	Aluja et al., 2020
		trans-sesquisabinene hydrate	IRDFGGRWKUKANK-WUCCLRPBSA-N	Prenol lipids	Male	Aluja et al., 2020
		p-cymen-7-ol	OIGWAXDAPKFNCQ-UHFFFAOYSA-N	Prenol lipids	Male	Aluja et al., 2020
A. serpentina	Olygophagous (Sapotaceae)	2,5-dimethylpyrazine	LCZUOKDVTBMCMX-UHFFFAOYSA-N	Diazines	Male	Robacker et al., 2009
		3,6-dihydro-2,5-dimethylpyrazine	MBAJKEJMOVVLRP-UHFFFAOYSA-N	Diazines	Male	Robacker et al., 2009
		2,3,5-trimethylpyrazine	IAEGWXHKWJGQAZ-UHFFFAOYSA-N	Diazines	Male	Robacker et al., 2009
A. fraterculus	Polyphagous	p-cymene	HFPZCAJZSCWRBC-UHFFFAOYSA-N	Prenol lipids	Male	Brizova et al., 2013; Juarez et al., 2015
Member of A. fraterculus complex		2-ethylhexan-1-ol	YIWUKEYIRIRTPP-UHFFFAOYSA-N	Fatty Acyls	Male	Brizova et al., 2013; Juarez et al., 2015
		limonene	XMGQYMWWDOXHJM-UHFFFAOYSA-N	Prenol lipids	Male	Caceres et al., 2009; Brizova et al., 2013; Milet-Pinheiro et al 2014; Juarez et al., 2015; Lima et al., 2001
		(Z)-beta-ocimene	IHPKGUQCSIINRJ-NTMALXAHSA-N	Prenol lipids	Male	Brizova et al., 2013; Juarez et al., 2015; Lima et al., 2001
		(E)-beta-ocimene	IHPKGUQCSIINRJ-CSKARUKUSA-N	Prenol lipids	Male	Caceres et al., 2009; Juarez et al., 2015
		(Z)-nonanal	GYHFUZHODSMOHU-UHFFFAOYSA-N	Organooxygen compounds	Male	Caceres et al., 2009; Brizova et al., 2013; Juarez et al., 2015
		(Z)-3-nonen-1-ol	IFTBJDZSLBRRMC-SREVYHEPSA-N	Fatty Acyls	Male	Caceres et al., 2009; Brizova et al., 2013; Juarez et al., 2015; Milet-Pinheiro et al. 2014
		(E,Z)-3,6-nonadien-1-ol	PICGPEBVZGCYBV-WWVFNRLHSA-N	Fatty Acyls	Male	Brizova et al., 2013; Juarez et al., 2015; Milet-Pinheiro et al. 2014
		decenal	MMFCJPPRCYDLLZ-UHFFFAOYSA-N	Organooxygen compounds	Male	Brizova et al., 2013; Juarez et al., 2015
		(Z,E)-alpha-farnesene	CXENHBSYCFFKJS-DZKMRSEMSA-N	Prenol lipids	Male	Caceres et al., 2009; Brizova et al., 2013; Juarez et al., 2015; Milet-Pinheiro et al. 2014; Lima et al., 2001
		germacrene D	GAIBLDCXCZKKJE-BZXLUOIMSA-N	Prenol lipids	Male	Brizova et al., 2013; Juarez et al., 2015
		(E,E)-suspensolide	RVKDTQISXMBQEU-NSJFVGFPSA-N	Lactones	Male	Caceres et al., 2009; Brizova et al., 2013; Juarez et al., 2015; Lima et al., 2001
		(E,E)-alpha-farnesene	CXENHBSYCFFKJS-VDQVFBMKSA-N	Prenol lipids	Male	Caceres et al., 2009; Brizova et al., 2013; Juarez et al., 2015; Milet-Pinheiro et al. 2014; Lima et al., 2001
		anastrephin	VWOPTUCATATVGQ-DLOVCJGASA-N	Lactones	Male	Caceres et al., 2009; Brizova et al., 2013; Juarez et al., 2015; Lima et al., 2001
		epianastrephin	VWOPTUCATATVGQ-WCQGTBRESA-N	Lactones	Male	Caceres et al., 2009; Brizova et al., 2013; Milet-Pinheiro et al. 2014; Lima et al., 2001
		hexan-3-one	PFCHFHIRKBAQGU-UHFFFAOYSA-N	Organooxygen compounds	Male	Juarez et al., 2015
		hexan-2-one	QQZOPKMRPOGIEB-UHFFFAOYSA-N	Organooxygen compounds	Male	Juarez et al., 2015
		hexanal	JARKCYVAAOWBJS-UHFFFAOYSA-N	Organooxygen compounds	Male	Juarez et al., 2015
		alpha-pinene	GRWFGVWFFZKLTI-UHFFFAOYSA-N	Prenol lipids	Male	Juarez et al., 2015
		camphene	CRPUJAZIXJMDBK-UHFFFAOYSA-N	Prenol lipids	Male	Juarez et al., 2015
		beta-pinene	WTARULDDTDQWMU-UHFFFAOYSA-N	Prenol lipids	Male	Juarez et al., 2015
		myrcene	UAHWPYUMFXYFJY-UHFFFAOYSA-N	Prenol lipids	Male	Juarez et al., 2015
		ethyl hexanoate	SHZIWNPUGXLXDT-UHFFFAOYSA-N	Fatty Acyls	Male	Juarez et al., 2015
		5-ethenyldihydro-5-methyl-2(3H)-furanone	QESPSAHXYXIGBG-UHFFFAOYSA-N	Lactones	Male	Juarez et al., 2015
		indane	PQNFLJBBNBOBRQ-UHFFFAOYSA-N	Indanes	Male	Juarez et al., 2015
		linalool	CDOSHBSSFJOMGT-UHFFFAOYSA-N	Prenol lipids	Male	Juarez et al., 2015
		camphor	DSSYKIVIOFKYAU-UHFFFAOYSA-N	Prenol lipids	Male	Juarez et al., 2015
		bornyl acetate	KGEKLUUHTZCSIP-UHFFFAOYSA-N	Prenol lipids	Male	Juarez et al., 2015
		(E)-alpha-bergamotene	YMBFCQPIMVLNIU-SOUVJXGZSA-N	Prenol lipids	Male	Caceres et al., 2009; Juarez et al., 2015
		caryophyllene oxide	NVEQFIOZRFFVFW-RGCMKSIDSA-N	Prenol lipids	Male	Juarez et al., 2015
		benzoic acid	WPYMKLBDIGXBTP-UHFFFAOYSA-N	Benzene and substituted derivatives	Male	Caceres et al., 2009; Juarez et al., 2015
		beta-bisabolene	XZRVRYFILCSYSP-OAHLLOKOSA-N	Prenol lipids	Male	Caceres et al., 2009; Juarez et al., 2015
		(Z)-beta-farnesene	APAPGJJZPJQKJJ-QINSGFPZSA-N	Prenol lipids	Male	Juarez et al., 2015
A. obliqua	Polyphagous	hexan-3-one	PFCHFHIRKBAQGU-UHFFFAOYSA-N	Organooxygen compounds	Male	Goncalves et al., 2013; Silva et al., 2020
		hexan-2-one	QQZOPKMRPOGIEB-UHFFFAOYSA-N	Organooxygen compounds	Male	Silva et al., 2020
		heptan-2-one	CATSNJVOTSVZJV-UHFFFAOYSA-N	Organooxygen compounds	Male	Goncalves et al., 2013; Silva et al., 2020
		2,5-dimethylpyrazine	LCZUOKDVTBMCMX-UHFFFAOYSA-N	Diazines	Male	Goncalves et al., 2013
		2-methylheptan-4-one	AKRJXOYALOGLHQ-UHFFFAOYSA-N	Organooxygen compounds	Male	Goncalves et al., 2013; Silva et al., 2020
		heptan-1-ol	BBMCTIGTTCKYKF-UHFFFAOYSA-N	Fatty Acyls	Male	Goncalves et al., 2013; Silva et al., 2020; De Aquino et al. 2021
		octan-3-one	RHLVCLIPMVJYKS-UHFFFAOYSA-N	Organooxygen compounds	Male	Goncalves et al., 2013; De Aquino et al. 2021
		ethyl hexanoate	SHZIWNPUGXLXDT-UHFFFAOYSA-N	Fatty Acyls	Male	Goncalves et al., 2013; De Aquino et al. 2021
		decane	DIOQZVSQGTUSAI-UHFFFAOYSA-N	Saturated hydrocarbons	Male	Goncalves et al., 2013; Silva et al., 2020
		methyl heptanoate	XNCNNDVCAUWAIT-UHFFFAOYSA-N	Fatty Acyls	Male	Goncalves et al., 2013
		2-ethylhexan-1-ol	YIWUKEYIRIRTPP-UHFFFAOYSA-N	Fatty Acyls	Male	Goncalves et al., 2013
		limonene	XMGQYMWWDOXHJM-UHFFFAOYSA-N	Prenol lipids	Male	Goncalves et al., 2013; Silva et al., 2020; De Aquino et al. 2021
		(Z)-beta-ocimene	IHPKGUQCSIINRJ-NTMALXAHSA-N	Prenol lipids	Male	Goncalves et al., 2013; Silva et al., 2020
		1-H-indene	YBYIRNPNPLQARY-UHFFFAOYSA-N	Indenes and isoindenes	Male	Goncalves et al., 2013
		linalool	CDOSHBSSFJOMGT-UHFFFAOYSA-N	Prenol lipids	Male	Goncalves et al., 2013; Silva et al., 2020; De Aquino et al. 2021
		(Z)-3-nonen-1-ol	IFTBJDZSLBRRMC-SREVYHEPSA-N	Fatty Acyls	Male	Lopez-Guillen et al., 2008, 2011; Meza-Hernandez et al., 2002; Silva et al., 2020; De Aquino et al. 2021
		(E,Z)-3,6-nonadien-1-ol	PICGPEBVZGCYBV-CWWKMNTPSA-N	Fatty Acyls	Male	Goncalves et al., 2013; Silva et al., 2020; De Aquino et al. 2021
		nonan-1-ol	ZWRUINPWMLAQRD-UHFFFAOYSA-N	Fatty Acyls	Male	Goncalves et al., 2013
		decan-3-one	XJLDYKIEURAVBW-UHFFFAOYSA-N	Organooxygen compounds	Male	Goncalves et al., 2013
		decan-2-one	ZAJNGDIORYACQU-UHFFFAOYSA-N	Organooxygen compounds	Male	Goncalves et al., 2013
		ethyl octanoate	YYZUSRORWSJGET-UHFFFAOYSA-N	Fatty Acyls	Male	Goncalves et al., 2013; Silva et al., 2020
		delta-elemene	MXDMETWAEGIFOE-CABCVRRESA-N	Prenol lipids	Male	Goncalves et al., 2013
		(E)-beta-farnesene	JSNRRGGBADWTMC-NTCAYCPXSA-N	Prenol lipids	Male	Lopez-Guillen et al., 2011;
		(E,E)-alpha-farnesene	CXENHBSYCFFKJS-VDQVFBMKSA-N	Prenol lipids	Male	Lopez-Guillen et al., 2008, 2011; Meza-Hernandez et al., 2002; Ibanez-Lopez and Cruz-Lopez 2001; Goncalves et al., 2013; Silva et al., 2020
		(Z,E)-alpha-farnesene	CXENHBSYCFFKJS-OXYODPPFSA-N	Prenol lipids	Male	Lopez-Guillen et al., 2008, 2011; Meza-Hernandez et al., 2002; Ibanez-Lopez and Cruz-Lopez 2001; De Aquino et al. 2021
		(E)-alpha-bergamotene	YMBFCQPIMVLNIU-SOUVJXGZSA-N	Prenol lipids	Male	Goncalves et al., 2013; Silva et al., 2020
		(E)-beta-caryophyllene	NPNUFJAVOOONJE-IZZDOVSWSA-N	Prenol lipids	Male	Goncalves et al., 2013; Silva et al., 2020
		alpha-copaene	VLXDPFLIRFYIME-XIQJJJERSA-N	Prenol lipids	Male	Goncalves et al., 2013; Silva et al., 2020; De Aquino et al. 2021
		geranyl acetate	HIGQPQRQIQDZMP-DHZHZOJOSA-N	Fatty Acyls	Male	Goncalves et al., 2013
		beta-elemene	OPFTUNCRGUEPRZ-QLFBSQMISA-N	Prenol lipids	Male	Goncalves et al., 2013
		alpha-humulene	FAMPSKZZVDUYOS-KXWHQPPKSA-N	Prenol lipids	Male	Goncalves et al., 2013
		alpha-pinene	GRWFGVWFFZKLTI-UHFFFAOYSA-N	Prenol lipids	Male	Silva et al., 2020
		beta-pinene	WTARULDDTDQWMU-UHFFFAOYSA-N	Prenol lipids	Male	Silva et al., 2020
		camphene	CRPUJAZIXJMDBK-UHFFFAOYSA-N	Prenol lipids	Male	Silva et al., 2020
		sabinene	NDVASEGYNIMXJL-UHFFFAOYSA-N	Prenol lipids	Male	Silva et al., 2020
		alpha-myrcene	VYBREYKSZAROCT-UHFFFAOYSA-N	Unsaturated hydrocarbons	Male	Silva et al., 2020
		nonanal	GYHFUZHODSMOHU-UHFFFAOYSA-N	Organooxygen compounds	Male	Silva et al., 2020
		thujanol acetate	AOMMSUWGNMJJJK-UHFFFAOYSA-N	Prenol lipids	Male	Silva et al., 2020
		3,6-diethyl-3,6-dimethyltricyclo[3.1.0.0(2,4)]hexane	RXYJIBGYGXRRTJ-UHFFFAOYSA-N	Polycyclic hydrocarbons	Male	Aluja et al., 2020
		beta-bisabolene	XZRVRYFILCSYSP-OAHLLOKOSA-N	Prenol lipids	Male	Aluja et al., 2020
		p-cymen-7-ol	OIGWAXDAPKFNCQ-UHFFFAOYSA-N	Prenol lipids	Male	Aluja et al., 2020
A. suspensa	Polyphagous	(Z)-3-nonen-1-ol	IFTBJDZSLBRRMC-SREVYHEPSA-N	Fatty Acyls	Male	Rocca et al., 1992; Chuman et al., 1988; Robacker and Hart 1987; Battiste et al., 1983; Nation 1983, 1990; Epsky and Heath 1993a & b; Tumlinson, 1988; Lima-Mendonca et al, 2014
		(Z,Z)-3,6-nonadien-1-ol	PICGPEBVZGCYBV-CWWKMNTPSA-N	Fatty Acyls	Male	Rocca et al., 1992; Chuman et al., 1988; Robacker and Hart 1987; Battiste et al., 1983; Nation 1983, 1990; Epsky and Heath 1993a & b; Tumlinson, 1988; Lima-Mendonca et al, 2014
		(S,S)-anastrephin	VWOPTUCATATVGQ-DLOVCJGASA-N	Lactones	Male	Rocca et al., 1992; Chuman et al., 1988; Robacker and Hart 1987; Battiste et al., 1983; Heath et al., 1993; Epsky and Heath 1993a & b; Tumlinson, 1988, Nation et al., 1990; Lima-Mendonca et al, 2014
		(S,S)-epianastrephin	VWOPTUCATATVGQ-WCQGTBRESA-N	Lactones	Male	Rocca et al., 1992; Chuman et al., 1988; Robacker and Hart 1987; Battiste et al., 1983; Heath et al., 1993; Epsky and Heath 1993a & b; Tumlinson, 1988, Nation et al., 1990; Lima-Mendonca et al, 2014
		(E,E)-alpha-farnesene	CXENHBSYCFFKJS-VDQVFBMKSA-N	Prenol lipids	Male	Rocca et al., 1992; Heath et al., 1993; Epsky and Heath 1993a & b; Lima-Mendonca et al, 2014
		beta-bisabolene	XZRVRYFILCSYSP-OAHLLOKOSA-N	Prenol lipids	Male	Rocca et al., 1992; Tumlinson, 1988; Nation, 1991, 1990; Heath et al., 1993; Epsky and Heath 1993a & b; Lima-Mendonca et al, 2014
		(E)-beta-ocimene	IHPKGUQCSIINRJ-CSKARUKUSA-N	Prenol lipids	Male	Tumlinson, 1988; Rocca et al., 1992; Heath et al., 1993; Epsky and Heath 1993a & b
		(E,E)-suspensolide	RVKDTQISXMBQEU-NSJFVGFPSA-N	Lactones	Male	Rocca et al., 1992; Chuman et al., 1988; Heath et al., 1993; Epsky and Heath 1993a & b; Tumlinson, 1988, Nation et al., 1990; Lima-Mendonca et al, 2014
		n-tetradecane	BGHCVCJVXZWKCC-UHFFFAOYSA-N	Saturated hydrocarbons	Male	Rocca et al., 1992
		(E)-alpha-bergamotene	YMBFCQPIMVLNIU-UHFFFAOYSA-N	Prenol lipids	Male	Rocca et al., 1992; Lima-Mendonca et al, 2014
		(Z)-alpha-bergamotene	YMBFCQPIMVLNIU-KKUMJFAQSA-N	Prenol lipids	Male	Rocca et al., 1992
		(Z)-beta-ocimene	IHPKGUQCSIINRJ-NTMALXAHSA-N	Prenol lipids	Male	Tumlinson, 1988; Nation, 1991; Heath et al., 1993; Epsky and Heath 1993a & b; Lima-Mendonca et al, 2014
Z. cucurbitae	Oligophagous	N-3-methylbutyl acetamide	XWDCLPNMPBQWCW-UHFFFAOYSA-N	Carboxylic acids and derivatives	Female	Baker and Bacon, 1985
		(E,E)-2,8-dimethyl-l,7-dioxaspiro undecane	AHOKGTBIWXGZNE-UHFFFAOYSA-N	Organooxygen compounds	Female	Baker and Bacon, 1985
		(Z,E)-2,8-dimethyl-l,7-dioxaspiro undecane	n.a.	Organooxygen compounds	Female	Baker and Bacon, 1985
		n-pentacosane	YKNWIILGEFFOPE-UHFFFAOYSA-N	Saturated hydrocarbons	Male	Ohinata et al.,1982
		n-heptacosane	BJQWYEJQWHSSCJ-UHFFFAOYSA-N	Saturated hydrocarbons	Male	Ohinata et al.,1982
		n-nonacosane	IGGUPRCHHJZPBS-UHFFFAOYSA-N	Saturated hydrocarbons	Male	Ohinata et al.,1982
		propanedial	WSMYVTOQOOLQHP-UHFFFAOYSA-N	Organooxygen compounds	Male	Ohinata et al.,1982
		7-oxoheptanoic acid	OOFMTFUTWFAVGC-UHFFFAOYSA-N	Fatty Acyls	Male	Ohinata et al.,1982
		(E)-5-(3,6-heptadienyl)dihydro-2-(3H)-furanone	HJDZYWXQLPUPGM-SNAWJCMRSA-N	Lactones	Male	Ohinata et al.,1982
		trisodium phosphate	RYFMWSXOAZQYPI-UHFFFAOYSA-K	Alkali metal oxoanionic compounds	Male	Ohinata et al., 1982
		potassium phosphate	LWIHDJKSTIGBAC-UHFFFAOYSA-K	Alkali metal oxoanionic compounds	Male	Ohinata et al., 1982
B. dorsalis s.s.	Polyphagous	N-(2-methylbutyl)propanamide	QAZPIVAWBRHUJF-UHFFFAOYSA-N	Carboxylic acids and derivatives	Male	Ohinata et al., 1982
Member of B. dorsalis complex		n-heptacosane	BJQWYEJQWHSSCJ-UHFFFAOYSA-N	Saturated hydrocarbons	Male	Ohinata et al., 1982
		trisodium phosphate	RYFMWSXOAZQYPI-UHFFFAOYSA-K	Alkali metal oxoanionic compounds	Male	Ohinata et al., 1982
		potassium phosphate	LWIHDJKSTIGBAC-UHFFFAOYSA-K	Alkali metal oxoanionic compounds	Male	Ohinata et al., 1982
		N-(3-methylbutyl)acetamide	XWDCLPNMPBQWCW-UHFFFAOYSA-N	Carboxylic acids and derivatives	Female	Baker and Bacon 1985
		(E,E)-2,8-dimethyl-1,7-dioxaspiro[5.5]undecane	AHOKGTBIWXGZNE-UHFFFAOYSA-N	Organooxygen compounds	Female	Baker and Bacon 1985
		(E,E)-8-ethyl-2-methyl-1,7-dioxaspiro[5.5]undecane	ICQGEBLJYVWKBA-UHFFFAOYSA-N	Organooxygen compounds	Female	Baker and Bacon 1985
		(E,E)-8-methyl-2-propyl-1,7-dioxaspiro[5.5]undecane	QXUAOIHBLJZVTQ-UHFFFAOYSA-N	Organooxygen compounds	Female	Baker and Bacon 1985
		2-allyl-4,5-dimethoxyphenol	IHAVVJBEVFMSES-UHFFFAOYSA-N	Phenols	Male	Nishida et al., 1988; 2000
		(E)-coniferyl alcohol	JMFRWRFFLBVWSI-NSCUHMNNSA-N	Phenols	Male	Nishida et al., 1988; 2000
B. musae	Polyphagous	ethyl butanoate	OBNCKNCVKJNDBV-UHFFFAOYSA-N	Fatty Acyls	Male	Noushini et al., 2020
		N-(3-methylbutyl)acetamide	XWDCLPNMPBQWCW-UHFFFAOYSA-N	Carboxylic acids and derivatives	Male	Noushini et al., 2020
		(E,E)-2,8-dimethyl-1,7-dioxaspiro[5.5]undecane	AHOKGTBIWXGZNE-UHFFFAOYSA-N	Organooxygen compounds	Female	Noushini et al., 2020
		(E,E)-2-ethyl-8-methyl-1,7-dioxaspiro[5.5]undecane	ICQGEBLJYVWKBA-UHFFFAOYSA-N	Organooxygen compounds	Female	Noushini et al., 2020
		ethyl caprate	RGXWDWUGBIJHDO-UHFFFAOYSA-N	Fatty Acyls	Female	Noushini et al., 2020
		methyl laurate	UQDUPQYQJKYHQI-UHFFFAOYSA-N	Fatty Acyls	Female	Noushini et al., 2020
		ethyl laurate	MMXKVMNBHPAILY-UHFFFAOYSA-N	Fatty Acyls	Female	Noushini et al., 2020
		methyl myristate	ZAZKJZBWRNNLDS-UHFFFAOYSA-N	Fatty Acyls	Female	Noushini et al., 2020
		ethyl myristate	MMKRHZKQPFCLLS-UHFFFAOYSA-N	Fatty Acyls	Female	Noushini et al., 2020
		ethyl myristoleate	SVEDZEIUAKXCCX-FPLPWBNLSA-N	Fatty Acyls	Female	Noushini et al., 2020
		ethyl palmitate	XIRNKXNNONJFQO-UHFFFAOYSA-N	Fatty Acyls	Female	Noushini et al., 2020
		ethyl palmitoleate	JELGPLUONQGOHF-KTKRTIGZSA-N	Fatty Acyls	Female	Noushini et al., 2020
B. oleae	Monophagous	p-cymene	HFPZCAJZSCWRBC-UHFFFAOYSA-N	Prenol lipids	Female	Gariboldi et al., 1982
		(E)-6-nonen-1-ol	XJHRZBIBSSVCEL-ONEGZZNKSA-N	Fatty Acyls	Female	Gariboldi et al., 1982
		o-cymene	WWRCMNKATXZARA-UHFFFAOYSA-N	Benzene and substituted derivatives	Female	Gariboldi et al., 1982
		(Z)-9-tricosene	IGOWHGRNPLFNDJ-ZPHPHTNESA-N	Unsaturated hydrocarbons	Male	Carpita et al., 2012
		1,7-dioxaspiro[5.5]undecane	GBBVHDGKDQAEOT-UHFFFAOYSA-N	Organooxygen compounds	Male/Female	Mazomenos et al., 1981; Haniotakis et al., 1986
		alpha-pinene	GRWFGVWFFZKLTI-UHFFFAOYSA-N	Prenol lipids	Female	Mazomenos et al., 1981
		n-nonanal	GYHFUZHODSMOHU-UHFFFAOYSA-N	Organooxygen compounds	Female	Mazomenos et al., 1981
		ethyl-dodecanoate	MMXKVMNBHPAILY-UHFFFAOYSA-N	Fatty Acyls	Female	Mazomenos et al., 1981
B. tryoni	Polyphagous	N-(3-methylbutyl)acetamide	XWDCLPNMPBQWCW-UHFFFAOYSA-N	Carboxylic acids and derivatives	Male/Female	Bellas and Fletcher, 1979; Tan and Nishida 1995; Kumaran et al., 2014; Noushini et al. SciRep2020
		N-(2-methylbutyl)propanamide	QAZPIVAWBRHUJF-UHFFFAOYSA-N	Carboxylic acids and derivatives	Male/Female	Bellas and Fletcher, 1979; Kumaran et al., 2014; Noushini et al. SciRep2020
		N-(3-methylbutyl)propanamide	DLCYNYOXBCFGEX-UHFFFAOYSA-N	Carboxylic acids and derivatives	Male/Female	Bellas and Fletcher, 1979; Tan and Nishida 1995; Booth et al., 2006; Kumaran et al., 2014; Noushini et al. SciRep2020
		2-methyl-N-(3-methylbutyl)propanamide	YRSZXRYXYXYJAU-UHFFFAOYSA-N	Carboxylic acids and derivatives	Male/Female	Bellas and Fletcher, 1979; Tan and Nishida 1995; Booth et al., 2006; Kumaran et al., 2014
		N-(2-methylbutyl)acetamide	UBERLXYRZNEDEB-UHFFFAOYSA-N	Carboxylic acids and derivatives	Male	Bellas and Fletcher, 1979; Kumaran et al., 2014
		2-methyl-N-(2-methylbutyl)propanamide	RBJFZDGVYQZYTD-UHFFFAOYSA-N	Carboxylic acids and derivatives	Male/Female	Bellas and Fletcher, 1979; Booth et al., 2006; Kumaran et al., 2014
		(E,E)-2,8-dimethyl-1,7-dioxaspiro[5.5]undecane	AHOKGTBIWXGZNE-UHFFFAOYSA-N	Organooxygen compounds	Female	Booth et al., 2006; Noushini et al. SciRep2020
		(E,E)-2-ethyl-8-methyl-1,7-dioxaspiro[5.5]undecane	ICQGEBLJYVWKBA-UHFFFAOYSA-N	Organooxygen compounds	Female	Booth et al., 2006; Noushini et al. SciRep2020
		(E,E)-8-methyl-2-propyl-1,7-dioxaspiro[5.5]undecane	QXUAOIHBLJZVTQ-UHFFFAOYSA-N	Organooxygen compounds	Female	Booth et al., 2006; Noushini et al. SciRep2020
		2,7-dimethyl-1,6-dioxaspiro[4.5]decane	NJOLKFFMJYRJEM-UHFFFAOYSA-N	Organooxygen compounds	Female	Noushini et al. SciRep2020
		(E,Z)-2-ethyl-7-methyl-1,6-dioxaspiro[4.5]decane	QPZCAIDDTOIXQQ-UHFFFAOYSA-N	Organooxygen compounds	Female	Noushini et al. SciRep2020
		(E,E)-2-Ethyl-2,8-dimethyl-1,7-dioxaspiro[5.5]undecane	WMJOIZJNBCAOKP-RWMBFGLXSA-N	Organooxygen compounds	Female	Noushini et al. SciRep2020
		ethyl tetradecanoate	MMKRHZKQPFCLLS-UHFFFAOYSA-N	Fatty Acyls	Female	El-Sayed et al., 2019; Noushini et al. SciRep2020
		ethyl (Z)-hexadec-9-enoate	JELGPLUONQGOHF-UHFFFAOYSA-N	Fatty Acyls	Female	El-Sayed et al., 2019
		ethyl palmitate	XIRNKXNNONJFQO-UHFFFAOYSA-N	Fatty Acyls	Female	El-Sayed et al., 2019; Noushini et al. SciRep2020
		ethyl (Z)-octadec-9-enoate	LVGKNOAMLMIIKO-UHFFFAOYSA-N	Fatty Acyls	Female	El-Sayed et al., 2019
		N-(3-methylbutyl)isobutyrate	VFTGLSWXJMRZNB-UHFFFAOYSA-N	Carboxylic acids and derivatives	Male/Female	Noushini et al. SciRep2020
		N-(2-methylbutyl)isobutyrate	DUAXUBMIVRZGCO-UHFFFAOYSA-N	Carboxylic acids and derivatives	Male	Noushini et al. SciRep2020
		N-hexylpropanamide	WVNFFHLXDXOSGO-UHFFFAOYSA-N	Carboxylic acids and derivatives	Male	Kumaran et al., 2014
		2-hydroxypropanamide	SXQFCVDSOLSHOQ-UHFFFAOYSA-N	Organooxygen compounds	Male	Kumaran et al., 2014
		2-methylethyl ester-propanoic acid	WDAXFOBOLVPGLV-UHFFFAOYSA-N	Carboxylic acids and derivatives	Male	Kumaran et al., 2014; Noushini et al. SciRep2020
		2-methylpropanoic acid	KQNPFQTWMSNSAP-UHFFFAOYSA-N	Carboxylic acids and derivatives	Male	Kumaran et al., 2014
		1-methylundecyl ester-2-propenoic acid	XQACRXVFENATBU-UHFFFAOYSA-N	Fatty Acyls	Male	Kumaran et al., 2014
		3-methylbutanol	PHTQWCKDNZKARW-UHFFFAOYSA-N	Organooxygen compounds	Male	Kumaran et al., 2014
		methyl laurate	UQDUPQYQJKYHQI-UHFFFAOYSA-N	Fatty Acyls	Female	Noushini et al. SciRep2020
		ethyl laurate	MMXKVMNBHPAILY-UHFFFAOYSA-N	Fatty Acyls	Female	El-Sayed et al., 2019; Noushini et al. SciRep2020
		ethyl myristoleate	SVEDZEIUAKXCCX-FPLPWBNLSA-N	Fatty Acyls	Female	Noushini et al. SciRep2020
		methyl palmitoleate	IZFGRAGOVZCUFB-HJWRWDBZSA-N	Fatty Acyls	Female	Noushini et al. SciRep2020
		ethyl palmitoleate	JELGPLUONQGOHF-KTKRTIGZSA-N	Fatty Acyls	Female	Noushini et al. SciRep2020
		ethyl propanoate	FKRCODPIKNYEAC-UHFFFAOYSA-N	Carboxylic acids and derivatives	Male	Noushini et al. SciRep2020
		ethyl 2-methylbutanoate	HCRBXQFHJMCTLF-UHFFFAOYSA-N	Fatty Acyls	Male	Noushini et al. SciRep2020
		propyl isobutyrate	AZFUASHXSOTBNU-UHFFFAOYSA-N	Carboxylic acids and derivatives	Male	Noushini et al. SciRep2020
		ethyl 2-methylpentanoate	HZPKNSYIDSNZKW-UHFFFAOYSA-N	Fatty Acyls	Male	Noushini et al. SciRep2020
		diethyl succinate	DKMROQRQHGEIOW-UHFFFAOYSA-N	Fatty Acyls	Male	Noushini et al. SciRep2020
B. zonata	Polyphagous	n-isopentylacetamide	XWDCLPNMPBQWCW-UHFFFAOYSA-N	Carboxylic acids and derivatives	Male/Female	Levi-Zada et al. 2020
		(E,E)-2,8-dimethyl-1,7-dioxaspiro[5.5]undecane	AHOKGTBIWXGZNE-UHFFFAOYSA-N	Organooxygen compounds	Male/Female	Levi-Zada et al. 2020
		(E,E)-2,8-ethylmethyl-1,7-dioxaspiro[5.5]undecane	ICQGEBLJYVWKBA-UHFFFAOYSA-N	Organooxygen compounds	Male/Female	Levi-Zada et al. 2020
		(E,E)-2-ethyl-2,8-dimethyl-1,7-dioxaspiro[5.5]undecane (EMMSU)	AHOKGTBIWXGZNE-ZACCUICWSA-N	Organooxygen compounds	Male/Female	Levi-Zada et al. 2020
		(E,E)-2-propyl-8-methyl-1,7-dioxaspiro[5.5]undecane (PMSU)	QXUAOIHBLJZVTQ-UHFFFAOYSA-N	Organooxygen compounds	Male/Female	Levi-Zada et al. 2020
		ethyl dodecanoate	MMXKVMNBHPAILY-UHFFFAOYSA-N	Fatty Acyls	Male/Female	Levi-Zada et al. 2020
		ethyl tetradecanoate	MMKRHZKQPFCLLS-UHFFFAOYSA-N	Fatty Acyls	Male/Female	Levi-Zada et al. 2020
		ethyl hexadecanoate	XIRNKXNNONJFQO-UHFFFAOYSA-N	Fatty Acyls	Male/Female	Levi-Zada et al. 2020
		2,3,5-trimethylpyrazine	IAEGWXHKWJGQAZ-UHFFFAOYSA-N	Diazines	Male	Levi-Zada et al. 2020
		3-ethyl-2,5-dimethylpyrazine	WHMWOHBXYIZFPF-UHFFFAOYSA-N	Diazines	Male	Levi-Zada et al. 2020
		2,3,5,6-tetramethylpyrazine	FINHMKGKINIASC-UHFFFAOYSA-N	Diazines	Male	Levi-Zada et al. 2020
		2-ethyl-3,5,6-trimethylpyrazine	FPOLJKZKOKXIFE-UHFFFAOYSA-N	Diazines	Male	Levi-Zada et al. 2020
B. caramboleae	Polyphagous	6-oxo-1-nonanol	AGSKJBKUKWUEEU-UHFFFAOYSA-N	Fatty Acyls	Male	Wee and Tan 2005
Member of B. dorsalis complex		N-(3-methylbutyl)acetamide	XWDCLPNMPBQWCW-UHFFFAOYSA-N	Carboxylic acids and derivatives	Male	Wee and Tan 2005
R. cerasi	Monophagous (genus specific)	2-ethoxy-2-methylbutane	KFRVYYGHSPLXSZ-UHFFFAOYSA-N	Organooxygen compounds	Male	Raptopoulos et al., 1995
		pentan-2-one	XNLICIUVMPYHGG-UHFFFAOYSA-N	Organooxygen compounds	Male	Raptopoulos et al., 1995
		4-methylpent-3-en-2-one	SHOJXDKTYKFBRD-UHFFFAOYSA-N	Organooxygen compounds	Male	Raptopoulos et al., 1995
		hex-3-en-2-one	LPCWMYHBLXLJJQ-UHFFFAOYSA-N	Organooxygen compounds	Male	Raptopoulos et al., 1995
		hexan-2-one	QQZOPKMRPOGIEB-UHFFFAOYSA-N	Organooxygen compounds	Male	Raptopoulos et al., 1995
		hexan-2-ol	QNVRIHYSUZMSGM-UHFFFAOYSA-N	Organooxygen compounds	Male	Raptopoulos et al., 1995
		heptan-3-one	NGAZZOYFWWSOGK-UHFFFAOYSA-N	Organooxygen compounds	Male	Raptopoulos et al., 1995
		heptan-3-ol	RZKSECIXORKHQS-UHFFFAOYSA-N	Organooxygen compounds	Male	Raptopoulos et al., 1995
		tetrahydro-5,6 dimethyl-2H-pyran-2-one	HAXARIVGMMVELD-UHFFFAOYSA-N	Lactones	Male	Raptopoulos et al., 1995
		2-ethylhexanol	YIWUKEYIRIRTPP-UHFFFAOYSA-N	Fatty Acyls	Male	Raptopoulos et al., 1995
		limonene	XMGQYMWWDOXHJM-UHFFFAOYSA-N	Prenol lipids	Male	Raptopoulos et al., 1995
		beta-phellandrene	LFJQCDVYDGGFCH-UHFFFAOYSA-N	Prenol lipids	Male	Raptopoulos et al., 1995
		nonanal	GYHFUZHODSMOHU-UHFFFAOYSA-N	Organooxygen compounds	Male	Raptopoulos et al., 1995
		decanal	KSMVZQYAVGTKIV-UHFFFAOYSA-N	Organooxygen compounds	Male	Raptopoulos et al., 1995
		geranyl acetate	HIGQPQRQIQDZMP-DHZHZOJOSA-N	Fatty Acyls	Male	Raptopoulos et al., 1995
		2-methylpentanal	FTZILAQGHINQQR-UHFFFAOYSA-N	Organic oxides	Male	Raptopoulos et al., 1995
		hexanal	JARKCYVAAOWBJS-UHFFFAOYSA-N	Organooxygen compounds	Male	Raptopoulos et al., 1995
		hexan-3-one	PFCHFHIRKBAQGU-UHFFFAOYSA-N	Organooxygen compounds	Male	Raptopoulos et al., 1995
		2-methylpentan-2-ol	WFRBDWRZVBPBDO-UHFFFAOYSA-N	Organooxygen compounds	Male	Raptopoulos et al., 1995
		2-methylcyclopentanol	BVIJQMCYYASIFP-UHFFFAOYSA-N	Organooxygen compounds	Male	Raptopoulos et al., 1995
		hexan-3-ol	ZOCHHNOQQHDWHG-UHFFFAOYSA-N	Organooxygen compounds	Male	Raptopoulos et al., 1995
		2-ethylhexanal	LGYNIFWIKSEESD-UHFFFAOYSA-N	Organooxygen compounds	Male	Raptopoulos et al., 1995
		alpha-pinene	GRWFGVWFFZKLTI-UHFFFAOYSA-N	Prenol lipids	Male	Raptopoulos et al., 1995
		benzaldehyde	HUMNYLRZRPPJDN-UHFFFAOYSA-N	Benzene and substituted derivatives	Male	Raptopoulos et al., 1995
		octanal	NUJGJRNETVAIRJ-UHFFFAOYSA-N	Organooxygen compounds	Male	Raptopoulos et al., 1995
		beta-pinene	WTARULDDTDQWMU-UHFFFAOYSA-N	Prenol lipids	Male	Raptopoulos et al., 1995
		6-methylhept-5-en-2-one	UHEPJGULSIKKTP-UHFFFAOYSA-N	Organooxygen compounds	Male	Raptopoulos et al., 1995
		(Z)-2-nonenal	BSAIUMLZVGUGKX-FPLPWBNLSA-N	Organooxygen compounds	Male	Raptopoulos et al., 1995
		phenylacetaldehyde	DTUQWGWMVIHBKE-UHFFFAOYSA-N	Benzene and substituted derivatives	Male	Raptopoulos et al., 1995
		octanol	KBPLFHHGFOOTCA-UHFFFAOYSA-N	Fatty Acyls	Male	Raptopoulos et al., 1995
		nonen-2-ol	NSSALFVIQPAIQK-UHFFFAOYSA-N	Fatty Acyls	Male	Raptopoulos et al., 1995
		2-ethylhexanoic acid	OBETXYAYXDNJHR-UHFFFAOYSA-N	Fatty Acyls	Male	Raptopoulos et al., 1995
		camphor	DSSYKIVIOFKYAU-UHFFFAOYSA-N	Prenol lipids	Male	Raptopoulos et al., 1995
		dodecanal	HFJRKMMYBMWEAD-UHFFFAOYSA-N	Organooxygen compounds	Male	Raptopoulos et al., 1995
		3-hydroxy-4-methylbenzaldehyde	DHVJHJQBQKKPNB-UHFFFAOYSA-N	Organooxygen compounds	Male	Raptopoulos et al., 1995
		tridecanal	BGEHHAVMRVXCGR-UHFFFAOYSA-N	Fatty Acyls	Male	Raptopoulos et al., 1995
		gamma-nonalactone	OALYTRUKMRCXNH-UHFFFAOYSA-N	Lactones	Male	Raptopoulos et al., 1995
		tetradecanal	UHUFTBALEZWWIH-UHFFFAOYSA-N	Fatty Acyls	Male	Raptopoulos et al., 1995
		3-methyl-3-buten-2-one	ZGHFDIIVVIFNPS-UHFFFAOYSA-N	Organooxygen compounds	Male	Raptopoulos et al., 1995
		2-methoxy-2-methylbutane	HVZJRWJGKQPSFL-UHFFFAOYSA-N	Organooxygen compounds	Male	Raptopoulos et al., 1995
		dihydro-5,5-dimethyl-2(3H)-furanone	NPHAVLULUWJQAS-UHFFFAOYSA-N	Lactones	Male	Raptopoulos et al., 1995
		3-methoxybutyl acetate	QMYGFTJCQFEDST-UHFFFAOYSA-N	Carboxylic acids and derivatives	Male	Raptopoulos et al., 1995
		4-hydroxy-4-methyl-2-pentanone	SWXVUIWOUIDPGS-UHFFFAOYSA-N	Organooxygen compounds	Male	Raptopoulos et al., 1995
		3-methylbutanoic acid	GWYFCOCPABKNJV-UHFFFAOYSA-N	Fatty Acyls	Male	Raptopoulos et al., 1995
		heptanal	FXHGMKSSBGDXIY-UHFFFAOYSA-N	Organooxygen compounds	Male	Raptopoulos et al., 1995
		nonan-2-one	VKCYHJWLYTUGCC-UHFFFAOYSA-N	Organooxygen compounds	Male	Raptopoulos et al., 1995
		decan-4-one	MKJDUHZPLQYUCB-UHFFFAOYSA-N	Organooxygen compounds	Male	Raptopoulos et al., 1995
		p-cymene	HFPZCAJZSCWRBC-UHFFFAOYSA-N	Prenol lipids	Male	Raptopoulos et al., 1995
		ocimene	IHPKGUQCSIINRJ-CSKARUKUSA-N	Prenol lipids	Male	Raptopoulos et al., 1995
		3-carene	BQOFWKZOCNGFEC-UHFFFAOYSA-N	Prenol lipids	Male	Raptopoulos et al., 1995
		4-hydroxybenzaldehyde	RGHHSNMVTDWUBI-UHFFFAOYSA-N	Organooxygen compounds	Male	Raptopoulos et al., 1995
		4-methyl-1-(1-methylethyl)-bicyclo[3.1.0]hex-2-ene	GJYKUZUTZNTBEC-IVZWLZJFSA-N	Prenol lipids	Male	Raptopoulos et al., 1995
		beta-terpinene	SCWPFSIZUZUCCE-UHFFFAOYSA-N	Prenol lipids	Male	Raptopoulos et al., 1995
		linalool	CDOSHBSSFJOMGT-UHFFFAOYSA-N	Prenol lipids	Male	Raptopoulos et al., 1995
		undecen-2-al	PANBRUWVURLWGY-UHFFFAOYSA-N	Organooxygen compounds	Male	Raptopoulos et al., 1995
		borneol	DTGKSKDOIYIVQL-UHFFFAOYSA-N	Prenol lipids	Male	Raptopoulos et al., 1995
		octanoic acid (caprylic acid)	WWZKQHOCKIZLMA-UHFFFAOYSA-N	Fatty Acyls	Male	Raptopoulos et al., 1995
		dodecen-5-ol	OTJWLIMIKGBSSN-UHFFFAOYSA-N	Fatty Acyls	Male	Raptopoulos et al., 1995
		nonanoic acid	FBUKVWPVBMHYJY-UHFFFAOYSA-N	Fatty Acyls	Male	Raptopoulos et al., 1995
		dodecanol	LQZZUXJYWNFBMV-UHFFFAOYSA-N	Fatty Acyls	Male	Raptopoulos et al., 1995
		linalyl acetate	UWKAYLJWKGQEPM-UHFFFAOYSA-N	Prenol lipids	Male	Raptopoulos et al., 1995
		alpha-farnesene	CXENHBSYCFFKJS-VDQVFBMKSA-N	Prenol lipids	Male	Raptopoulos et al., 1995
R. batava	Monophagous	(-)-delta-heptalactone	JFVQYQDTHWLYHG-LURJTMIESA-N	Lactones	Male	Buda et al., 2020
