# Supplementary material for: Tephritid Fruit Fly Semiochemicals: Current Knowledge and Future Perspectives
Source: Insects. 2021 Apr 30;12(5):408. doi: 10.3390/insects12050408 (PMC8147262; doi:10.3390/insects12050408)
Supplement: Supplementary file 1 [file insects-12-00408-s001.zip › Table S2.xlsx]

## Sheet: MonophagousSpecies
Supplemental Table S2. List of unique and overlapping chemicals characterized in the volatile pheromone of tephritid species.
InChlKeys found in a single species					InChlKeys shared between 2 species
A. serpentina	Z. cucurbitae	B. oleae	R. cerasi	R. batava	B. oleae ∩ R. cerasi
LCZUOKDVTBMCMX-UHFFFAOYSA-N	XWDCLPNMPBQWCW-UHFFFAOYSA-N	XJHRZBIBSSVCEL-ONEGZZNKSA-N	KFRVYYGHSPLXSZ-UHFFFAOYSA-N	JFVQYQDTHWLYHG-LURJTMIESA-N	HFPZCAJZSCWRBC-UHFFFAOYSA-N
MBAJKEJMOVVLRP-UHFFFAOYSA-N	AHOKGTBIWXGZNE-UHFFFAOYSA-N	WWRCMNKATXZARA-UHFFFAOYSA-N	XNLICIUVMPYHGG-UHFFFAOYSA-N		GRWFGVWFFZKLTI-UHFFFAOYSA-N
IAEGWXHKWJGQAZ-UHFFFAOYSA-N	YKNWIILGEFFOPE-UHFFFAOYSA-N	IGOWHGRNPLFNDJ-ZPHPHTNESA-N	SHOJXDKTYKFBRD-UHFFFAOYSA-N		GYHFUZHODSMOHU-UHFFFAOYSA-N
	BJQWYEJQWHSSCJ-UHFFFAOYSA-N	GBBVHDGKDQAEOT-UHFFFAOYSA-N	LPCWMYHBLXLJJQ-UHFFFAOYSA-N
	IGGUPRCHHJZPBS-UHFFFAOYSA-N	MMXKVMNBHPAILY-UHFFFAOYSA-N	QQZOPKMRPOGIEB-UHFFFAOYSA-N
	WSMYVTOQOOLQHP-UHFFFAOYSA-N		QNVRIHYSUZMSGM-UHFFFAOYSA-N
	OOFMTFUTWFAVGC-UHFFFAOYSA-N		NGAZZOYFWWSOGK-UHFFFAOYSA-N
	HJDZYWXQLPUPGM-SNAWJCMRSA-N		RZKSECIXORKHQS-UHFFFAOYSA-N
	RYFMWSXOAZQYPI-UHFFFAOYSA-K		HAXARIVGMMVELD-UHFFFAOYSA-N
	LWIHDJKSTIGBAC-UHFFFAOYSA-K		YIWUKEYIRIRTPP-UHFFFAOYSA-N
	(Z,E)-2,8-dimethyl-l,7-dioxaspiro undecane		XMGQYMWWDOXHJM-UHFFFAOYSA-N
			LFJQCDVYDGGFCH-UHFFFAOYSA-N
			KSMVZQYAVGTKIV-UHFFFAOYSA-N
			HIGQPQRQIQDZMP-DHZHZOJOSA-N
			FTZILAQGHINQQR-UHFFFAOYSA-N
			JARKCYVAAOWBJS-UHFFFAOYSA-N
			PFCHFHIRKBAQGU-UHFFFAOYSA-N
			WFRBDWRZVBPBDO-UHFFFAOYSA-N
			BVIJQMCYYASIFP-UHFFFAOYSA-N
			ZOCHHNOQQHDWHG-UHFFFAOYSA-N
			LGYNIFWIKSEESD-UHFFFAOYSA-N
			HUMNYLRZRPPJDN-UHFFFAOYSA-N
			NUJGJRNETVAIRJ-UHFFFAOYSA-N
			WTARULDDTDQWMU-UHFFFAOYSA-N
			UHEPJGULSIKKTP-UHFFFAOYSA-N
			BSAIUMLZVGUGKX-FPLPWBNLSA-N
			DTUQWGWMVIHBKE-UHFFFAOYSA-N
			KBPLFHHGFOOTCA-UHFFFAOYSA-N
			NSSALFVIQPAIQK-UHFFFAOYSA-N
			OBETXYAYXDNJHR-UHFFFAOYSA-N
			DSSYKIVIOFKYAU-UHFFFAOYSA-N
			HFJRKMMYBMWEAD-UHFFFAOYSA-N
			DHVJHJQBQKKPNB-UHFFFAOYSA-N
			BGEHHAVMRVXCGR-UHFFFAOYSA-N
			OALYTRUKMRCXNH-UHFFFAOYSA-N
			UHUFTBALEZWWIH-UHFFFAOYSA-N
			ZGHFDIIVVIFNPS-UHFFFAOYSA-N
			HVZJRWJGKQPSFL-UHFFFAOYSA-N
			NPHAVLULUWJQAS-UHFFFAOYSA-N
			QMYGFTJCQFEDST-UHFFFAOYSA-N
			SWXVUIWOUIDPGS-UHFFFAOYSA-N
			GWYFCOCPABKNJV-UHFFFAOYSA-N
			FXHGMKSSBGDXIY-UHFFFAOYSA-N
			VKCYHJWLYTUGCC-UHFFFAOYSA-N
			MKJDUHZPLQYUCB-UHFFFAOYSA-N
			IHPKGUQCSIINRJ-CSKARUKUSA-N
			BQOFWKZOCNGFEC-UHFFFAOYSA-N
			RGHHSNMVTDWUBI-UHFFFAOYSA-N
			GJYKUZUTZNTBEC-IVZWLZJFSA-N
			SCWPFSIZUZUCCE-UHFFFAOYSA-N
			CDOSHBSSFJOMGT-UHFFFAOYSA-N
			PANBRUWVURLWGY-UHFFFAOYSA-N
			DTGKSKDOIYIVQL-UHFFFAOYSA-N
			WWZKQHOCKIZLMA-UHFFFAOYSA-N
			OTJWLIMIKGBSSN-UHFFFAOYSA-N
			FBUKVWPVBMHYJY-UHFFFAOYSA-N
			LQZZUXJYWNFBMV-UHFFFAOYSA-N
			UWKAYLJWKGQEPM-UHFFFAOYSA-N
			CXENHBSYCFFKJS-VDQVFBMKSA-N

## Sheet: PolyphagousSpecies
Supplemental Table 2. List of unique and overlapping chemicals characterized in the volatile pheromone of tephritid species.
InChlKeys found in a single species												InChlKeys shared between 2 species												InChlKeys shared between 3 species										InChlKeys shared between 4 species					InChlKeys shared between 5 species		InChlKeys shared between 6 species		InChlKeys shared between 7 species
C.capitata	C.fasciventris	C.rosa	A.ludens	A.fraterculus	A.obliqua	A.suspensa	B.dorsalis_s.s.	B.musae	B.tryoni	B.zonata	B.caramboleae	A.fraterculus ∩ A.obliqua	A. ludens ∩ A.obliqua	C.capitata ∩ A.obliqua	B. dorsalis s.s ∩ B. tryoni	C.rosa ∩ A.obliqua	C.rosa ∩ A.fraterculus	C.anonae ∩ C.rosa	C. fasciventris ∩ C.anonae	C.capitata ∩ B. zonata	C.capitata ∩ A. suspensa	C.capitata ∩ A. fraterculus	B.tryoni ∩ B. musae	C.fasciventris ∩ C.anonae ∩ C.rosa	B.musae ∩ B.tryoni ∩ B.zonata	A.ludens ∩ A.fraterculus ∩ A.suspensa	B.dorsalis s.s. ∩ B.tryoni ∩ B.zonata	A.ludens ∩ A.obliqua ∩ A.suspensa	A.ludens ∩ A.fraterculus ∩ A.obliqua	C.fasciventris ∩ A.fraterculus ∩ A.obliqua	C.fasciventris ∩ C.rosa ∩ B. zonata	C.capitata ∩ A.fraterculus ∩ A.obliqua	C.capitata ∩ C.anonae ∩ C.rosa	B.dorsalis s.s. ∩ B.musae ∩ B.tryoni ∩ B.zonata	A.ludens ∩ A.fraterculus ∩ A.obliqua ∩ A.suspensa	C.capitata ∩ A.ludens ∩ A.fraterculus ∩ A.obliqua	C.capitata ∩ C.anonae ∩ C.rosa ∩ A.fraterculus	C.capitata ∩ C.fasciventris ∩ C.rosa ∩ A.obliqua	B.dorsalis s.s. ∩ B.musae ∩ B.tryoni ∩ B.zonata ∩ B.caramboleae	C.rosa ∩ A.ludens ∩ A.fraterculus ∩ A.obliqua ∩ A.suspensa	C.capitata ∩ C.fasciventris ∩ C.anonae ∩ C.rosa ∩ A.fraterculus ∩ A.suspensa	C.capitata ∩ C.fasciventris ∩ C.anonae ∩ C.rosa ∩ A.fraterculus ∩ A.obliqua	C.capitata ∩ C.anonae ∩ C.rosa ∩ A.ludens ∩ A.fraterculus ∩ A.obliqua ∩ A.suspensa	C.capitata ∩ C.fasciventris ∩ C.anonae ∩ C.rosa ∩ A.fraterculus ∩ A.obliqua ∩ A.suspensa
KSMVZQYAVGTKIV-UHFFFAOYSA-N	PTVSRINJXWDIKP-UHFFFAOYSA-N	LVBXEMGDVWVTGY-VOTSOKGWSA-N	XZRVRYFILCSYSP-UHFFFAOYSA-N	HFPZCAJZSCWRBC-UHFFFAOYSA-N	CATSNJVOTSVZJV-UHFFFAOYSA-N	YMBFCQPIMVLNIU-UHFFFAOYSA-N	BJQWYEJQWHSSCJ-UHFFFAOYSA-N	OBNCKNCVKJNDBV-UHFFFAOYSA-N	DLCYNYOXBCFGEX-UHFFFAOYSA-N	AHOKGTBIWXGZNE-ZACCUICWSA-N	AGSKJBKUKWUEEU-UHFFFAOYSA-N	YIWUKEYIRIRTPP-UHFFFAOYSA-N	CXENHBSYCFFKJS-OXYODPPFSA-N	HIGQPQRQIQDZMP-DHZHZOJOSA-N	QAZPIVAWBRHUJF-UHFFFAOYSA-N	OPFTUNCRGUEPRZ-QLFBSQMISA-N	APAPGJJZPJQKJJ-QINSGFPZSA-N	NUJGJRNETVAIRJ-UHFFFAOYSA-N	CETWDUZRCINIHU-UHFFFAOYSA-N	WHMWOHBXYIZFPF-UHFFFAOYSA-N	BGHCVCJVXZWKCC-UHFFFAOYSA-N	UAHWPYUMFXYFJY-UHFFFAOYSA-N	UQDUPQYQJKYHQI-UHFFFAOYSA-N	GFUGBRNILVVWIE-AATRIKPKSA-N	MMXKVMNBHPAILY-UHFFFAOYSA-N	VWOPTUCATATVGQ-WCQGTBRESA-N	QXUAOIHBLJZVTQ-UHFFFAOYSA-N	PICGPEBVZGCYBV-CWWKMNTPSA-N	XMGQYMWWDOXHJM-UHFFFAOYSA-N	SHZIWNPUGXLXDT-UHFFFAOYSA-N	IAEGWXHKWJGQAZ-UHFFFAOYSA-N	GYHFUZHODSMOHU-UHFFFAOYSA-N	ACOBBFVLNKYODD-CSKARUKUSA-N	AHOKGTBIWXGZNE-UHFFFAOYSA-N	XZRVRYFILCSYSP-OAHLLOKOSA-N	YMBFCQPIMVLNIU-SOUVJXGZSA-N	CXENHBSYCFFKJS-DZKMRSEMSA-N	LCZUOKDVTBMCMX-UHFFFAOYSA-N	XWDCLPNMPBQWCW-UHFFFAOYSA-N	IFTBJDZSLBRRMC-SREVYHEPSA-N	IHPKGUQCSIINRJ-CSKARUKUSA-N	CDOSHBSSFJOMGT-UHFFFAOYSA-N	CXENHBSYCFFKJS-VDQVFBMKSA-N	IHPKGUQCSIINRJ-NTMALXAHSA-N
PDSNLYSELAIEBU-UHFFFAOYSA-N	XEAIHUDTEINXFG-SNAWJCMRSA-N	NPNUFJAVOOONJE-GFUGXAQUSA-N	VWOPTUCATATVGQ-UHFFFAOYSA-N	PICGPEBVZGCYBV-WWVFNRLHSA-N	AKRJXOYALOGLHQ-UHFFFAOYSA-N	YMBFCQPIMVLNIU-KKUMJFAQSA-N	RYFMWSXOAZQYPI-UHFFFAOYSA-K	RGXWDWUGBIJHDO-UHFFFAOYSA-N	YRSZXRYXYXYJAU-UHFFFAOYSA-N	FINHMKGKINIASC-UHFFFAOYSA-N		PFCHFHIRKBAQGU-UHFFFAOYSA-N	OIGWAXDAPKFNCQ-UHFFFAOYSA-N	DIOQZVSQGTUSAI-UHFFFAOYSA-N									SVEDZEIUAKXCCX-FPLPWBNLSA-N	UHEPJGULSIKKTP-UHFFFAOYSA-N	MMKRHZKQPFCLLS-UHFFFAOYSA-N	VWOPTUCATATVGQ-DLOVCJGASA-N								ICQGEBLJYVWKBA-UHFFFAOYSA-N
KWOLFJPFCHCOCG-UHFFFAOYSA-N	VTSFIPHRNAESED-AATRIKPKSA-N	HNZUNIKWNYHEJJ-FMIVXFBMSA-N	YUVPWZLAEQGNKX-UHFFFAOYSA-N	MMFCJPPRCYDLLZ-UHFFFAOYSA-N	BBMCTIGTTCKYKF-UHFFFAOYSA-N		LWIHDJKSTIGBAC-UHFFFAOYSA-K	ZAZKJZBWRNNLDS-UHFFFAOYSA-N	UBERLXYRZNEDEB-UHFFFAOYSA-N	FPOLJKZKOKXIFE-UHFFFAOYSA-N		QQZOPKMRPOGIEB-UHFFFAOYSA-N											JELGPLUONQGOHF-KTKRTIGZSA-N	BSAIUMLZVGUGKX-FPLPWBNLSA-N	XIRNKXNNONJFQO-UHFFFAOYSA-N	RVKDTQISXMBQEU-NSJFVGFPSA-N
WRMNZCZEMHIOCP-UHFFFAOYSA-N	DYWSVUBJGFTOQC-UHFFFAOYSA-M	XFRVVPUIAFSTFO-UHFFFAOYSA-N	UWSUGXFVYBVFDX-YHYXMXQVSA-N	GAIBLDCXCZKKJE-BZXLUOIMSA-N	RHLVCLIPMVJYKS-UHFFFAOYSA-N		IHAVVJBEVFMSES-UHFFFAOYSA-N		RBJFZDGVYQZYTD-UHFFFAOYSA-N			GRWFGVWFFZKLTI-UHFFFAOYSA-N												BSAIUMLZVGUGKX-BQYQJAHWSA-N
BDCFWIDZNLCTMF-UHFFFAOYSA-N	SJRXWMQZUAOMRJ-VOTSOKGWSA-N		STRABSCAWZINIF-FGRDXJNISA-N	JARKCYVAAOWBJS-UHFFFAOYSA-N	XNCNNDVCAUWAIT-UHFFFAOYSA-N		JMFRWRFFLBVWSI-NSCUHMNNSA-N		NJOLKFFMJYRJEM-UHFFFAOYSA-N			CRPUJAZIXJMDBK-UHFFFAOYSA-N												NGDNVOAEIVQRFH-UHFFFAOYSA-N
OBETXYAYXDNJHR-UHFFFAOYSA-N	HAGXFSMJELVHFJ-SREVYHEPSA-N		MJLDVRHZOWOZLD-KOLCDFICSA-N	QESPSAHXYXIGBG-UHFFFAOYSA-N	YBYIRNPNPLQARY-UHFFFAOYSA-N				QPZCAIDDTOIXQQ-UHFFFAOYSA-N			WTARULDDTDQWMU-UHFFFAOYSA-N												DOJDQRFOTHOBEK-UHFFFAOYSA-N
LQZZUXJYWNFBMV-UHFFFAOYSA-N	LYRIITRHDCNUHV-UHFFFAOYSA-N		CRBWFYUUQIATHW-UHFFFAOYSA-N	PQNFLJBBNBOBRQ-UHFFFAOYSA-N	ZWRUINPWMLAQRD-UHFFFAOYSA-N				WMJOIZJNBCAOKP-RWMBFGLXSA-N															NWKXNIPBVLQYAB-VDQVFBMKSA-N
WCABIRIFXVXGQH-UHFFFAOYSA-N	NSSALFVIQPAIQK-BQYQJAHWSA-N		PHWISBHSBNDZDX-LSDHHAIUSA-N	DSSYKIVIOFKYAU-UHFFFAOYSA-N	XJLDYKIEURAVBW-UHFFFAOYSA-N				JELGPLUONQGOHF-UHFFFAOYSA-N
GWYFCOCPABKNJV-UHFFFAOYSA-N	MLWGZQLWABSEHV-FPLPWBNLSA-N		PGBNIHXXFQBCPU-ILXRZTDVSA-N	KGEKLUUHTZCSIP-UHFFFAOYSA-N	ZAJNGDIORYACQU-UHFFFAOYSA-N				LVGKNOAMLMIIKO-UHFFFAOYSA-N
WLAMNBDJUVNPJU-UHFFFAOYSA-N	BCMYNNIPTQUKAC-FPLPWBNLSA-N		IRDFGGRWKUKANK-WUCCLRPBSA-N	NVEQFIOZRFFVFW-RGCMKSIDSA-N	YYZUSRORWSJGET-UHFFFAOYSA-N				VFTGLSWXJMRZNB-UHFFFAOYSA-N
FUZZWVXGSFPDMH-UHFFFAOYSA-N	XZYAPQCJDYFPBN-UHFFFAOYSA-N		(R,R)-epianastrephin	WPYMKLBDIGXBTP-UHFFFAOYSA-N	MXDMETWAEGIFOE-CABCVRRESA-N				DUAXUBMIVRZGCO-UHFFFAOYSA-N
BCMYNNIPTQUKAC-BQYQJAHWSA-N					JSNRRGGBADWTMC-NTCAYCPXSA-N				WVNFFHLXDXOSGO-UHFFFAOYSA-N
YXISVHDWGVMPGJ-UHFFFAOYSA-N					NPNUFJAVOOONJE-IZZDOVSWSA-N				SXQFCVDSOLSHOQ-UHFFFAOYSA-N
WXFRFCWHHBELIH-UHFFFAOYSA-N					VLXDPFLIRFYIME-XIQJJJERSA-N				WDAXFOBOLVPGLV-UHFFFAOYSA-N
QTDBKYLPIZUTFN-UHFFFAOYSA-N					FAMPSKZZVDUYOS-KXWHQPPKSA-N				KQNPFQTWMSNSAP-UHFFFAOYSA-N
RRPCXIBGXYGQNC-UHFFFAOYSA-N					NDVASEGYNIMXJL-UHFFFAOYSA-N				XQACRXVFENATBU-UHFFFAOYSA-N
NSQAXMRLBNXEHK-UHFFFAOYSA-N					VYBREYKSZAROCT-UHFFFAOYSA-N				PHTQWCKDNZKARW-UHFFFAOYSA-N
GETQZCLCWQTVFV-UHFFFAOYSA-N					AOMMSUWGNMJJJK-UHFFFAOYSA-N				IZFGRAGOVZCUFB-HJWRWDBZSA-N
QGLBZNZGBLRJGS-UHFFFAOYSA-N					RXYJIBGYGXRRTJ-UHFFFAOYSA-N				FKRCODPIKNYEAC-UHFFFAOYSA-N
ZVJHJDDKYZXRJI-UHFFFAOYSA-N									HCRBXQFHJMCTLF-UHFFFAOYSA-N
NIONDZDPPYHYKY-UHFFFAOYSA-N									AZFUASHXSOTBNU-UHFFFAOYSA-N
XUWHAWMETYGRKB-UHFFFAOYSA-N									HZPKNSYIDSNZKW-UHFFFAOYSA-N
ZHYZQXUYZJNEHD-VQHVLOKHSA-N									DKMROQRQHGEIOW-UHFFFAOYSA-N
LCRYKIFRBLQIAW-UHFFFAOYSA-N
SHOJXDKTYKFBRD-UHFFFAOYSA-N
HROZLGRKFUCIJJ-UHFFFAOYSA-N
KVQOADNSNSUAJT-UHFFFAOYSA-N
ZYHJQFMTTFCBKH-UHFFFAOYSA-N
SIKJAQJRHWYJAI-UHFFFAOYSA-N
WTEVQBCEXWBHNA-JXMROGBWSA-N
KGWPHCDTOLQQEP-UHFFFAOYSA-N
APAPGJJZPJQKJJ-NTCAYCPXSA-N
BYCHQEILESTMQU-FMIVXFBMSA-N
HBVOEGGRCJCMLG-DTHCKZEYSA-N
UYKRLPCOIHAEFQ-UHFFFAOYSA-N
OZBFUQLOVFXDNK-UHFFFAOYSA-N
YMBFCQPIMVLNIU-ZYOSVBKOSA-N
QCDWFXQBSFUVSP-UHFFFAOYSA-N
GLZPCOQZEFWAFX-YFHOEESVSA-N
HRWRJUVJOLBMST-UHFFFAOYSA-N
WHXUZXDWQKUIJL-UHFFFAOYSA-N
XEKOWRVHYACXOJ-UHFFFAOYSA-N
DWKUKQRKVCMOLP-UHFFFAOYSA-N
PPBRXRYQALVLMV-UHFFFAOYSA-N
RBJLHYGZMJNFBK-HYXAFXHYSA-N
NIONDZDPPYHYKY-SNAWJCMRSA-N
GQVMHMFBVWSSPF-SOYUKNQTSA-N
IGTKVLJTIZALGL-UHFFFAOYSA-N
QULNVKABFWNUCW-UHFFFAOYSA-N
HTZWVZNRDDOFEI-UHFFFAOYSA-N
WWAYKGYKYHEINT-UHFFFAOYSA-N
JOZKFWLRHCDGJA-UHFFFAOYSA-N
HIGQPQRQIQDZMP-FLIBITNWSA-N
FATBGEAMYMYZAF-KTKRTIGZSA-N
HBNOQOBSGMHAMR-UHFFFAOYSA-N
FMRHJJZUHUTGKE-UHFFFAOYSA-N
IDHMAJKSCCNULC-QKXOVSGLSA-N
																																												1
