# Supplementary material for: Tephritid Fruit Fly Semiochemicals: Current Knowledge and Future Perspectives
Source: Insects. 2021 Apr 30;12(5):408. doi: 10.3390/insects12050408 (PMC8147262; doi:10.3390/insects12050408)
Supplement: Supplementary file 1 [file insects-12-00408-s001.zip › Table S3.xlsx]

## Sheet: Sheet1
Supplemental Table S3. Chemicals with a HMP role detected in the adult female faecal matter of four tephritid species of high agricultural relevance.
Compounds were listed based on published research articles and screening of the Pherobase (https://www.pherobase.com), and classified using the Classyfire online tool (http://classyfire.wishartlab.com), followed by manual refinement.
Tephritid species	Host preference	Chemical	InChlKey	Chemical class	Male/Female-borne	References
C. cosyra	Polyphagous	glutathione	RWSXRVCMGQZWBV-WDSKDSINSA-N	amino acid	Female	Cheseto et al., 2017
C. rosa	Polyphagous	glutamic acid	WHUUTDBJXJRKMK-VKHMYHEASA-N	amino acid	Female	Cheseto et al., 2018
A. ludens	Polyphagous	2-(2,14-dimethylpentadecanoylamino)pentanedioic acid	OTQVQCWJQHLDIQ-GGYWPGCISA-N	fatty acide amine	Female	Aluja-Schuneman et al., 2003 (Patent US6555120)
R. cerasi	Monophagous	N-[15(β-glucopyranosyl)oxy-8-hydroxypalmitoyl]-taurine	LPQGAEUEHFMJIW-IGPPCKQQSA-N	fatty acyls	Female	Hurter et al., 1987
