# Supplementary material for: Tephritid Fruit Fly Semiochemicals: Current Knowledge and Future Perspectives
Source: Insects. 2021 Apr 30;12(5):408. doi: 10.3390/insects12050408 (PMC8147262; doi:10.3390/insects12050408)
Supplement: Supplementary file 1 [file insects-12-00408-s001.zip › Table S4.xlsx]

## Sheet: chs
Supplemental Table S4. Chemicals detected in the cuticular hexane body washes of 19 tephritid species of high agricultural relevance.
Compounds were listed based on published research articles.
Tephritid species	Chemical	IUPAC name	Retention Index on DB-5, VF-5ms, DB-1 column	Stage/Sex	References
A. acris	3-MeC27	3-Methylheptacosane	2775	Larvae	Sutton and Carlson 1993
	n.s.	n.s.	2797	Larvae	Lavine et al. 1992
	n-C28	Octacosane	2800	Larvae	Sutton and Carlson 1993
	3,7-/3,9-/3,11-/3,13-DiMeC27	3,7-Diemthylheptacosane, 3,9-Diemthylheptacosane, 3,11-Diemthylheptacosane, 3,13-Diemthylheptacosane	2810	Larvae	Sutton and Carlson 1993
	2-MeC28	2-Methyloctacosane	2865	Larvae	Lavine et al 1992, Sutton and Carlson 1993
	n-C29	Nonacosane	2900	Larvae	Lavine et al 1992, Sutton and Carlson 1993
	13-/11-/9-MeC29	13-Methylnonacosane, 11-Methylnonacosane, 9-Methylnonacosane	2933	Larvae	Lavine et al 1992, Sutton and Carlson 1993
	7-MeC29	7-Methylnonacosane	2940	Larvae	Sutton and Carlson 1993
	5-MeC29	5-Methylnonacosane	2955	Larvae	Sutton and Carlson 1993
	11,15-/13,17-DiMeC28	11,15-Dimethyloctacosane, 13,17-Dimethyloctacostane	2955	Larvae	Sutton and Carlson 1993
	2-MeC29	2-Methylnonacosane	2965	Larvae	Lavine et al 1992, Sutton and Carlson 1993
	3-MeC29	3-Methylnonacosane	2975	Larvae	Sutton and Carlson 1993
	n-C30	Triacontane	3000	Larvae	Lavine et al 1992, Sutton and Carlson 1993
	3,7-/3,9-/3,11-/3,13-DiMeC29	3,7-Dimethylnonacosane, 3,9-Dimethylnonacosane, 3,11-Dimethylnonacosane, 3,13-Dimethylnonacosane	3010	Larvae	Sutton and Carlson 1993
	14-/13-/12-/11-/10-/9-/8-MeC30	14-Methyltriacontane, 13-Methyltriacontane, 12-Methyltriacontane, 11-Methyltriacontane, 10-Methyltriacontane, 9-Methyltriacontane, 8-Methyltriacontane	3033-3035	Larvae	Lavine et al 1992, Sutton and Carlson 1993
	6-MeC30	6-Methyltriacontane	3045	Larvae	Sutton and Carlson 1993
	2-MeC30	2-Methyltriacontane	3065	Larvae	Lavine et al 1992, Sutton and Carlson 1993
	C31:1	Hentriacont-1-ene	3075	Larvae	Sutton and Carlson 1993
	n-C31	Hentriacontane	3100	Larvae	Lavine et al 1992, Sutton and Carlson 1993
	15-/13-/11-/9-MeC31	15-Methylhentriacontane, 13-Methylhentriacontane, 11-Methylhentriacontane, 9-Methylhentriacontane	3133	Larvae	Lavine et al 1992, Sutton and Carlson 1993
	2-MeC31	2-Methylhentriacontane	3165	Larvae	Sutton and Carlson 1993
A. fraterculus	n-C12	Dodecane	1200	Female/Male	Vaníčková et al. 2015 Zookeys
	3-MeC12	3-Methyldodecane	1275	Female/Male	Vaníčková, Svatoš et al. 2012, Vaníčková et al 2015 JAppEntomol, Vaníčková et al. 2015 Zookeys
	Unknown 1	Unknown	1322	Female/Male	Vaníčková, Svatoš et al. 2012, Vaníčková et al 2015 JAppEntomol, Vaníčková et al. 2015 Zookeys
	n-C14	Tetradecane	1400	Female/Male	Vaníčková et al. 2015 Zookeys
	3,7-DiMeC14	3,7-Dimethyltetradecane	1406	Female/Male	Vaníčková, Svatoš et al. 2012, Vaníčková et al 2015 JAppEntomol, Vaníčková et al. 2015 Zookeys
	Unknown 2	Unknown	1488	Female/Male	Vaníčková, Svatoš et al. 2012, Vaníčková et al 2015 JAppEntomol, Vaníčková et al. 2015 Zookeys
	9-MeC15	9-Methylpentadecane	1534	Female/Male	Vaníčková, Svatoš et al. 2012, Vaníčková et al 2015 JAppEntomol, Vaníčková et al. 2015 Zookeys
	Unknown 3	Unknown	1535	Female/Male	Vaníčková, Svatoš et al. 2012, Vaníčková et al 2015 JAppEntomol, Vaníčková et al. 2015 Zookeys
	4-MeC15	4-Methylpentadecane	1556	Female/Male	Vaníčková, Svatoš et al. 2012, Vaníčková et al 2015 JAppEntomol, Vaníčková et al. 2015 Zookeys
	n-C16	Hexadecane	1600	Female/Male	Vaníčková, Svatoš et al. 2012, Vaníčková et al 2015 JAppEntomol, Vaníčková et al. 2015 Zookeys
	n-C17	Heptadecane	1700	Female/Male	Vaníčková, Svatoš et al. 2012, Vaníčková et al 2015 JAppEntomol, Vaníčková et al. 2015 Zookeys
	7-MeC17	7-Methylheptadecane	1744	Female/Male	Vaníčková, Svatoš et al. 2012, Vaníčková et al 2015 JAppEntomol, Vaníčková et al. 2015 Zookeys
	2-MeC17	2-Methylheptadecane	1764	Female/Male	Vaníčková, Svatoš et al. 2012, Vaníčková et al 2015 JAppEntomol, Vaníčková et al. 2015 Zookeys
	n-C18	Octadecane	1800	Female/Male	Vaníčková, Svatoš et al. 2012, Vaníčková et al 2015 JAppEntomol, Vaníčková et al. 2015 Zookeys
	Unknown 4	Unknown	1810	Female/Male	Vaníčková, Svatoš et al. 2012, Vaníčková et al 2015 JAppEntomol, Vaníčková et al. 2015 Zookeys
	Unknown 5	Unknown	1917	Female/Male	Vaníčková, Svatoš et al. 2012, Vaníčková et al 2015 JAppEntomol, Vaníčková et al. 2015 Zookeys
	2-MeC19	2-Methylnonadecane	1961	Female/Male	Vaníčková, Svatoš et al. 2012, Vaníčková et al 2015 JAppEntomol, Vaníčková et al. 2015 Zookeys
	3-MeC19	3-Methylnonadecane	1978	Female/Male	Vaníčková, Svatoš et al. 2012, Vaníčková et al 2015 JAppEntomol, Vaníčková et al. 2015 Zookeys
	n-C20	Icosane	2000	Female/Male	Vaníčková, Svatoš et al. 2012, Vaníčková et al 2015 JAppEntomol, Vaníčková et al. 2015 Zookeys
	7-C21:1	Heneicos-7-ene	2083	Male	Vaníčková, Svatoš et al. 2012, Vaníčková et al 2015 JAppEntomol, Vaníčková et al. 2015 Zookeys
	n-C21	Heneicosane	2100	Female/Male	Vaníčková, Svatoš et al. 2012, Vaníčková et al 2015 JAppEntomol, Vaníčková et al. 2015 Zookeys
	2-MeC21	2-Methylheneicosane	2165	Female/Male	Vaníčková, Svatoš et al. 2012, Vaníčková et al 2015 JAppEntomol, Vaníčková et al. 2015 Zookeys
	3-MeC21	3-Methylheneicosane	2182	Female/Male	Vaníčková, Svatoš et al. 2012, Vaníčková et al 2015 JAppEntomol, Vaníčková et al. 2015 Zookeys
	7-C22:1	Docos-7-ene	2182	Male	Vaníčková, Svatoš et al. 2012, Vaníčková et al 2015 JAppEntomol, Vaníčková et al. 2015 Zookeys
	n-C22	Docosane	2200	Female/Male	Vaníčková, Svatoš et al. 2012, Vaníčková et al 2015 JAppEntomol, Vaníčková et al. 2015 Zookeys
	7-C23:1	Tricos-7-ene	2283	Male	Vaníčková, Svatoš et al. 2012, Vaníčková et al 2015 JAppEntomol, Vaníčková et al. 2015 Zookeys
	n-C23	Tricosane	2300	Female/Male	Vaníčková, Svatoš et al. 2012, Vaníčková et al 2015 JAppEntomol, Vaníčková et al. 2015 Zookeys
	9-MeC23	9-Methyltricosane	2336	Female/Male	Vaníčková, Svatoš et al. 2012, Vaníčková et al 2015 JAppEntomol, Vaníčková et al. 2015 Zookeys
	3-MeC23	3-Methyltricosane	2375	Female/Male	Vaníčková, Svatoš et al. 2012, Vaníčková et al 2015 JAppEntomol, Vaníčková et al. 2015 Zookeys
	n-C24	Tetracosane	2400	Female/Male	Vaníčková, Svatoš et al. 2012, Vaníčková et al 2015 JAppEntomol, Vaníčková et al. 2015 Zookeys
	3,y-DiMeC24	3,y-Dimethyltetracosane	2406	Female/Male	Vaníčková, Svatoš et al. 2012, Vaníčková et al 2015 JAppEntomol, Vaníčková et al. 2015 Zookeys
	7-C25:1	Pentacos-7-ene	2483	Male	Vaníčková, Svatoš et al. 2012, Vaníčková et al 2015 JAppEntomol, Vaníčková et al. 2015 Zookeys
	n-C25	Pentacosane	2500	Female/Male	Vaníčková, Svatoš et al. 2012, Vaníčková et al 2015 JAppEntomol, Vaníčková et al. 2015 Zookeys
	n-C26	Hexacosane	2600	Female/Male	Vaníčková, Svatoš et al. 2012, Vaníčková et al 2015 JAppEntomol, Vaníčková et al. 2015 Zookeys
	2-MeC26	2-Methylhexacosane	2661	Female/Male	Vaníčková, Svatoš et al. 2012, Vaníčková et al 2015 JAppEntomol, Vaníčková et al. 2015 Zookeys
	n-C27	Heptacosane	2700	Female/Male	Vaníčková, Svatoš et al. 2012, Vaníčková et al 2015 JAppEntomol, Vaníčková et al. 2015 Zookeys
	Unknown 6	Unknown	2761	Female/Male	Vaníčková, Svatoš et al. 2012, Vaníčková et al 2015 JAppEntomol, Vaníčková et al. 2015 Zookeys
	3-MeC27	3-Methylheptacosane	2775	Female/Male/Larvae	Sutton and Carlson 1993, Vaníčková, Svatoš et al. 2012, Vaníčková et al 2015 JAppEntomol, Vaníčková et al. 2015 Zookeys
	n.s.	Unknown	2797	Larvae	Lavine et al. 1992
	n-C28	Octacosane	2800	Female/Male/Larvae	Sutton and Carlson 1993, Vaníčková, Svatoš et al. 2012, Vaníčková et al 2015 JAppEntomol, Vaníčková et al. 2015 Zookeys
	3,7-/3,9-/3,11-/3,13-DiMeC27	3,7-Dimethylheptacosane, 3,9-Dimethylheptacosane, 3,11-Dimethylheptacosane, 3,13-Dimethylheptacosane	2810	Larvae	Sutton and Carlson 1993
	Squalene	Squalene	2823	Female/Male	Vaníčková, Svatoš et al. 2012, Vaníčková et al 2015 JAppEntomol, Vaníčková et al. 2015 Zookeys
	Unknown 7	Unknown	2843	Female/Male	Vaníčková, Svatoš et al. 2012, Vaníčková et al 2015 JAppEntomol, Vaníčková et al. 2015 Zookeys
	2-MeC28	2-Methyloctacosane	2866	Female/Male/Larvae	Lavine et al. 1992, Sutton and Carlson 1993, Vaníčková, Svatoš et al. 2012, Vaníčková et al 2015 JAppEntomol, Vaníčková et al. 2015 Zookeys
	9-C29:1	Nonacos-9-ene	2883	Female/Male	Vaníčková, Svatoš et al. 2012, Vaníčková et al 2015 JAppEntomol, Vaníčková et al. 2015 Zookeys
	n-C29	Nonacosane	2900	Female/Male/Larvae	Lavine et al. 1992, Sutton and Carlson 1993, Vaníčková, Svatoš et al. 2012, Vaníčková et al 2015 JAppEntomol, Vaníčková et al. 2015 Zookeys
	13-/11-/9-MeC29	13-Methylnonacosane, 11-Methylnonacosane, 9-Methylnonacosane	2935	Female/Male/Larvae	Lavine et al. 1992, Sutton and Carlson 1993, Vaníčková, Svatoš et al. 2012, Vaníčková et al 2015 JAppEntomol, Vaníčková et al. 2015 Zookeys
	7-MeC29	7-Methylnonacosane	2940	Female/Male/Larvae	Sutton and Carlson 1993, Vaníčková, Svatoš et al. 2012, Vaníčková et al 2015 JAppEntomol, Vaníčková et al. 2015 Zookeys
	5-MeC29	5-Methylnonacosane	2955	Larvae	Sutton and Carlson 1993
	11,15-/13,17-DiMeC28	11,15-Dimethyloctacosane, 13,17-Dimethyloctacosane	2955	Larvae	Sutton and Carlson 1993
	2-MeC29	2-Methylnonacosane	2965	Larvae	Lavine et al. 1992, Sutton and Carlson 1994
	3-MeC29	3-Methynonacosane	2973	Female/Male/Larvae	Sutton and Carlson 1993, Vaníčková, Svatoš et al. 2012, Vaníčková et al 2015 JAppEntomol, Vaníčková et al. 2015 Zookeys
	7-C30:1	Triacont-7-ene	2983	Female/Male	Vaníčková et al. 2015 Zookeys
	n-C30	Triacontane	3000	Female/Male/Larvae	Lavine et al. 1992, Sutton and Carlson 1993, Vaníčková et al. 2015 Zookeys
	3,7-/3,9-/3,11-/3,13-DiMeC29	3,7-Dimethylnonacosane, 3,9-Dimethylnonacosane, 3,11-Dimethylnonacosane, 3,13-Dimethylnonacosane	3010	Larvae	Sutton and Carlson 1993
	14-/13-/12-/11-/10-/9-/8-MeC30	14-Methyltriacontane, 13-Methyltriacontane, 12-Methyltriacontane, 11-Methyltriacontane, 10-Methyltriacontane, 9-Methyltriacontane, 8-Methyltriacontane	3033-35	Larvae	Lavine et al. 1992, Sutton and Carlson 1993
	6-MeC30	6-Methyltriacontane	3045	Larvae	Sutton and Carlson 1993
	2-MeC30	2-Methyltriacontane	3066	Female/Male/Larvae	Lavine et al. 1992, Sutton and Carlson 1993, Vaníčková, Svatoš et al. 2012, Vaníčková et al 2015 JAppEntomol, Vaníčková et al. 2015 Zookeys
	9,11-C31:2	Hentriaconta-9,11-diene	3067	Female/Male	Vaníčková, Svatoš et al. 2012, Vaníčková et al 2015 JAppEntomol, Vaníčková et al. 2015 Zookeys
	8,14-C31:2	Hentriaconta-8,14-diene	3067	Female/Male	Vaníčková, Svatoš et al. 2012, Vaníčková et al 2015 JAppEntomol, Vaníčková et al. 2015 Zookeys
	11,14-C31:2	Hentriaconta-11,14-diene	3067	Female/Male	Vaníčková, Svatoš et al. 2012, Vaníčková et al 2015 JAppEntomol, Vaníčková et al. 2015 Zookeys
	2-MeC30	2-Methyltriacontane	3062	Female/Male	Vaníčková et al. 2015 Zookeys
	C31:1	Hentriacont-1-ene	3075	Larvae	Sutton and Carlson 1993
	11-C31:1	Hentriacont-11-ene	3081	Female/Male	Vaníčková, Svatoš et al. 2012, Vaníčková et al 2015 JAppEntomol, Vaníčková et al. 2015 Zookeys
	10-C31:1	Hentriacont-10-ene	3081	Female/Male	Vaníčková, Svatoš et al. 2012, Vaníčková et al 2015 JAppEntomol, Vaníčková et al. 2015 Zookeys
	n-C31	Hentriacontane	3100	Female/Male/Larvae	Lavine et al. 1992, Sutton and Carlson 1993, Vaníčková, Svatoš et al. 2012, Vaníčková et al 2015 JAppEntomol, Vaníčková et al. 2015 Zookeys
	Unknown 8	Unknown	3182	Female/Male	Vaníčková, Svatoš et al. 2012, Vaníčková et al 2015 JAppEntomol, Vaníčková et al. 2015 Zookeys
	15-/13-/11-/9-MeC31	15-Methylhentriacontane, 13-Methylhentriacontane, 11-Methylhentriacontane, 9-Methylhentriacontane	3133-35	Female/Male/Larvae	Lavine et al. 1992, Sutton and Carlson 1993, Vaníčková et al. 2015 Zookeys
	2-MeC31	2-Methylhentriacontane	3165	Larvae	Sutton and Carlson 1993
	n-C32	Dotriacontane	3200	Female/Male	Vaníčková et al. 2015 Zookeys
	9,15-C33:2	Tritriacont-9,15-diene	3260	Female/Male	Vaníčková, Svatoš et al. 2012, Vaníčková et al 2015 JAppEntomol, Vaníčková et al. 2015 Zookeys
	9,16-C33:2	Tritriacont-9,16-diene	3266	Female/Male	Vaníčková, Svatoš et al. 2012, Vaníčková et al 2015 JAppEntomol, Vaníčková et al. 2015 Zookeys
	9,17-C33:2	Tritriacont-9,17-diene	3268	Female/Male	Vaníčková, Svatoš et al. 2012, Vaníčková et al 2015 JAppEntomol, Vaníčková et al. 2015 Zookeys
	7,13-C33:2	Tritriacont-7,13-diene	3269	Female/Male	Vaníčková, Svatoš et al. 2012, Vaníčková et al 2015 JAppEntomol, Vaníčková et al. 2015 Zookeys
	7,19-C33:2	Tritriacont-7,19-diene	3269	Female/Male	Vaníčková, Svatoš et al. 2012, Vaníčková et al 2015 JAppEntomol, Vaníčková et al. 2015 Zookeys
	11-C33:1	Tritriacont-11-ene	3280	Female/Male	Vaníčková, Svatoš et al. 2012, Vaníčková et al 2015 JAppEntomol, Vaníčková et al. 2015 Zookeys
	7-C33:1	Tritriacont-7-ene	3283	Male	Vaníčková, Svatoš et al. 2012, Vaníčková et al 2015 JAppEntomol, Vaníčková et al. 2015 Zookeys
	Unknown 9	Unknown	3308	Female/Male	Vaníčková, Svatoš et al. 2012, Vaníčková et al 2015 JAppEntomol, Vaníčková et al. 2015 Zookeys
	C34:2	Tetratriacontadiene	3355	Female/Male	Vaníčková et al. 2015 Zookeys
	n-C34	Tetratriacontane	3400	Female/Male	Vaníčková et al. 2015 Zookeys
	9,16-C35:2	Pentatriaconta-9,16-diene	3466	Female/Male	Vaníčková, Svatoš et al. 2012, Vaníčková et al 2015 JAppEntomol, Vaníčková et al. 2015 Zookeys
	8,16-C35:2	Pentatriaconta-8,16-diene	3490	Female/Male	Vaníčková, Svatoš et al. 2012, Vaníčková et al 2015 JAppEntomol, Vaníčková et al. 2015 Zookeys
	7,18-C35:2	Pentatriaconta-7,18-diene	3492	Female/Male	Vaníčková, Svatoš et al. 2012, Vaníčková et al 2015 JAppEntomol, Vaníčková et al. 2015 Zookeys
	13-C35:1	Pentatriaconta-13-ene	3480	Female/Male	Vaníčková, Svatoš et al. 2012, Vaníčková et al 2015 JAppEntomol, Vaníčková et al. 2015 Zookeys
	n-C36	Hexatriacontane	3600	Female/Male	Vaníčková et al. 2015 Zookeys
	x,y-C37:2	Heptatriacontadiene	3668	Female/Male	Vaníčková, Svatoš et al. 2012, Vaníčková et al 2015 JAppEntomol, Vaníčková et al. 2015 Zookeys
	Me-C37	Methylheptatriacontadiene	3725	Male	Vaníčková et al. 2015 Zookeys
A. ludens	2-MeC26	2-Methylhexacosane	2659	Male	Bosa et al. 2018
	2-MeC28	2-Methyloctacosane	2854	Female/Male/Larvae	Carlson and Yocom 1986, Bosa et al. 2018
	C29:1	Nonacos-1-ene	2870	Male	Bosa et al. 2018
	MeC28	Methyloctacosane	2883	Male	Bosa et al. 2018
	n-C29	Nonacosene	2900	Female/Male/Larvae	Carlson and Yocom 1986, Bosa et al. 2018
	MeC29	Methylnonacosane	2924	Male	Bosa et al. 2018
	11-/13-/15-/7-MeC29	11-Methylnonacosane, 13-Methylnonacosane, 15-Methylnonacosane, 7-Methylnonacosane	2930-40	Female/Male	Carlson and Yocom 1986
	2-MeC30	2-Methyltriacontane	3065	Female/Male/Larvae	Carlson and Yocom 1986, Bosa et al. 2018
	C31:1	Hentriacont-1-ene	3080	Male	Bosa et al. 2018
	n-C31	Hentriacontane	3100	Female/Male/Larvae	Carlson and Yocom 1986, Bosa et al. 2018
	11-/13-/15-MeC31	11-Methylhentriacontane, 13-Methylhentriacontane, 15-Methylhentriacontane	3125-40	Female/Male/Larvae	Carlson and Yocom 1986
A. serpentina	3-MeC27	3-Methylheptacosane	2775	Larvae	Sutton and Carlson 1993
	n-C28	Octacosane	2800	Larvae	Sutton and Carlson 1993
	3,7-/3,9-/3,11-/3,13-DiMeC27	3,7-Dimethylheptacosane, 3,9-Dimethylheptacosane, 3,11-Dimethylheptacosane, 3,13-Dimethylheptacosane	2810	Larvae	Sutton and Carlson 1993
	2-MeC28	2-Methyloctacosane	2865	Larvae	Sutton and Carlson 1993
	n-C29	Nonacosane	2900	Larvae	Sutton and Carlson 1993
	13-/11-/9-MeC29	13-Methylnonacosane, 11-Methylnonacosane, 9-Methylnonacosane	2933	Larvae	Sutton and Carlson 1993
	7-MeC29	7-Methylnonacosane	2940	Larvae	Sutton and Carlson 1993
	5-MeC29	5-Methylnonacosane	2955	Larvae	Sutton and Carlson 1993
	11,15-/13,17-DiMeC28	11,15-Dimethyloctacosane, 13,17-Dimethyloctacosane	2955	Larvae	Sutton and Carlson 1993
	2-MeC29	2-Methylnonacosane	2965	Larvae	Sutton and Carlson 1993
	3-MeC29	3-Methylnonacosane	2975	Larvae	Sutton and Carlson 1993
	n-C30	Triacontane	3000	Larvae	Sutton and Carlson 1993
	3,7-/3,9-/3,11-/3,13-DiMeC29	3,7-Dimethylnonacosane, 3,9-Dimethylnonacosane, 3,11-Dimethylnonacosane, 3,13-Dimethylnonacosane	3010	Larvae	Sutton and Carlson 1993
	14-/13-/12-/11-/10-/9-/8-MeC30	14-Methyltriacontane, 13-Methyltriacontane, 12-Methyltriacontane, 11-Methyltriacontane, 10-Methyltriacontane, 9-Methyltriacontane, 8-Methyltriacontane	3033-3035	Larvae	Sutton and Carlson 1993
	6-MeC30	6-Methyltriacontane	3045	Larvae	Sutton and Carlson 1993
	2-MeC30	2-Methyltriacontane	3065	Larvae	Sutton and Carlson 1993
	C31:1	Hentriacont-1-ene	3075	Larvae	Sutton and Carlson 1993
	n-C31	Hentriacontane	3100	Larvae	Sutton and Carlson 1993
	15-/13-/11-/9-MeC31	15-Methylhentriacontane, 13-Methylhentriacontane, 11-Methylhentriacontane, 9-Methylhentriacontane	3133	Larvae	Sutton and Carlson 1993
	2-MeC31	2-Methylhentriacontane	3165	Larvae	Sutton and Carlson 1993
A. suspensa	3-MeC27	3-Methylheptacosane	2775	Larvae/Pupae	Sutton and Carlson 1993
	n.s.	Unknown	2797	Larvae	Lavine et al. 1992
	n-C28	Octacosane	2800	Larvae/Pupae	Sutton and Carlson 1993, Sutton and Steck 1994
	3,7-/3,9-/3,11-/3,13-DiMeC27	3,7-Dimethylheptacosane, 3,9-Dimethylheptacosane, 3,11-Dimethylheptacosane, 3,13-Dimethylheptacosane	2810	Larvae/Pupae	Sutton and Carlson 1993
	n.s.	Unknown	2820	Larvae	Sutton and Steck 1994
	2-MeC28	2-Methyloctacosane	2865	Female/Male/Larvae/Pupae	Carlson and Yocom 1986, Lavine et al. 1992, Sutton and Carlson 1993, Sutton and Steck 1994
	n-C29	Nonacosane	2900	Female/Male/Larvae/Pupae	Carlson and Yocom 1986, Lavine et al. 1992, Sutton and Carlson 1993, Sutton and Steck 1994
	15-/13-/11-/9-/7-MeC29	15-Methylnonacosane, 13-Methylnonacosane, 11-Methylnonacosane, 9-Methylnonacosane, 7-Methylnonacosane	2933	Female/Male/Larvae/Pupae	Carlson and Yocom 1986, Lavine et al 1992, Sutton and Carlson 1993
	7-MeC29	7-Methylnonacosane	2940	Larvae/Pupae	Sutton and Carlson 1993
	5-MeC29	5-Methylnonacosane	2955	Larvae/Pupae	Sutton and Carlson 1993
	11,15-/13,17-DiMeC28	11,15-Dimethyloctacosane, 13,17-Dimethyloctacosane	2955	Larvae/Pupae	Sutton and Carlson 1993
	2-MeC29	2-Methylnonacosane	2965	Larvae/Pupae	Sutton and Carlson 1993, Sutton and Steck 1994
	3-MeC29	3-Methylnonacosane	2975	Larvae/Pupae	Sutton and Carlson 1993, Sutton and Steck 1994
	n-C30	Triacontane	3000	Larvae/Pupae	Sutton and Carlson 1993, Lavine et al. 1992, Sutton and Steck 1994
	3,7-/3,9-/3,11-/3,13-DiMeC29	3,7-Dimethylnonacosane, 3,9-Dimethylnonacosane, 3,11-Dimethylnonacosane, 3,13-Dimethylnonacosane	3010	Larvae/Pupae	Sutton and Carlson 1993
	14-/13-/12-/11-/10-/9-/8-MeC30	14-Methyltriacontane, 13-Methyltriacontane, 12-Methyltriacontane, 11-Methyltriacontane, 10-Methyltriacontane, 9-Methyltriacontane, 8-Methyltriacontane	3033-3035	Larvae/Pupae	Lavine et al. 1992, Sutton and Carlson 1993
	6-MeC30	6-Methyltriacontane	3045	Larvae/Pupae	Sutton and Carlson 1993
	2-MeC30	2-Methyltriacontane	3065	Female/Male/Larvae/Pupae	Carlson and Yocom 1986, Lavine et al. 1992, Sutton and Carlson 1993, Sutton and Steck 1994
	C31:1	Hentriacont-1-ene	3075	Larvae	Sutton and Carlson 1993
	n-C31	Hentriacontane	3100	Female/Male/Larvae	Carlson and Yocom 1986, Lavine et al 1992, Sutton and Steck 1994
	15-/13-/11-/9-MeC31	15-Methylhentriacontane, 13-Methylhentriacontane, 11-Methylhentriacontane, 9-Methylhentriacontane	3133	Female/Male/Larvae/Pupae	Lavine et al. 1992, Sutton and Carlson 1993
	2-MeC31	2-Methylhentriacontane	3165	Larvae/Pupae	Sutton and Carlson 1993
A. striata	3-MeC27	3-Methylheptacosane	2775	Larvae	Sutton and Carlson 1993
	n-C28	Octacosane	2800	Larvae	Sutton and Carlson 1993
	3,7-/3,9-/3,11-/3,13-DiMeC27	3,7-Dimethylheptacosane, 3,9-Dimethylheptacosane, 3,11-Dimethylheptacosane, 3,13-Dimethylheptacosane	2810	Larvae	Sutton and Carlson 1993
	2-MeC28	2-Methyloctacosane	2865	Larvae	Sutton and Carlson 1993
	n-C29	Nonacosane	2900	Larvae	Sutton and Carlson 1993
	13-/11-/9-MeC29	13-Methylnonacosane, 11-Methylnonacosane, 9-Methylnonacosane	2933	Larvae	Sutton and Carlson 1993
	7-MeC29	7-Methylnonacosane	2940	Larvae	Sutton and Carlson 1993
	5-MeC29	5-Methylnonacosane	2955	Larvae	Sutton and Carlson 1993
	11,15-/13,17-DiMeC28	11,15-Dimethyloctacosane, 13,17-Dimethyloctacosane	2955	Larvae	Sutton and Carlson 1993
	2-MeC29	2-Methylnonacosane	2965	Larvae	Sutton and Carlson 1993
	3-MeC29	3-Methylnonacosane	2975	Larvae	Sutton and Carlson 1993
	n-C30	Triacontane	3000	Larvae	Sutton and Carlson 1993
	3,7-/3,9-/3,11-/3,13-DiMeC29	3,7-Dimethylnonacosane, 3,9-Dimethylnonacosane, 3,11-Dimethylnonacosane, 3,13-Dimethylnonacosane	3010	Larvae	Sutton and Carlson 1993
	14-/13-/12-/11-/10-/9-/8-MeC30	14-Methyltriacontane, 13-Methyltriacontane, 12-Methyltriacontane, 11-Methyltriacontane, 10-Methyltriacontane, 9-Methyltriacontane, 8-Methyltriacontane	3033-3035	Larvae	Sutton and Carlson 1993
	6-MeC30	6-Methyltriacontane	3045	Larvae	Sutton and Carlson 1993
	2-MeC30	2-Methyltriacontane	3065	Larvae	Sutton and Carlson 1993
	C31:1	Hentriacont-1-ene	3075	Larvae	Sutton and Carlson 1993
	n-C31	Hentriacontane	3100	Larvae	Sutton and Carlson 1993
	15-/13-/11-/9-MeC31	15-Methylhentriacontane, 13-Methylhentriacontane, 11-Methylhentriacontane, 9-Methylhentriacontane	3133	Larvae	Sutton and Carlson 1993
	2-MeC31	2-Methylhentriacontane	3165	Larvae	Sutton and Carlson 1993
A. obliqua	3-MeC27	3-Methylheptacosane	2775	Larvae	Sutton and Carlson 1993
	n-C28	Octacosane	2800	Larvae	Sutton and Carlson 1993
	3,7-/3,9-/3,11-/3,13-DiMeC27	3,7-Dimethylheptacosane, 3,9-Dimethylheptacosane, 3,11-Dimethylheptacosane, 3,13-Dimethylheptacosane	2810	Larvae	Sutton and Carlson 1993
	2-MeC28	2-Methyloctacosane	2865	Larvae	Sutton and Carlson 1993
	n-C29	Nonacosane	2900	Larvae	Sutton and Carlson 1993
	13-/11-/9-MeC29	13-Methylnonacosane, 11-Methylnonacosane, 9-Methylnonacosane	2933	Larvae	Sutton and Carlson 1993
	7-MeC29	7-Methylnonacosane	2940	Larvae	Sutton and Carlson 1993
	5-MeC29	5-Methylnonacosane	2955	Larvae	Sutton and Carlson 1993
	11,15-/13,17-DiMeC28	11,15-Dimethyloctacosane, 13,17-Dimethyloctacosane	2955	Larvae	Sutton and Carlson 1993
	2-MeC29	2-Methylnonacosane	2965	Larvae	Sutton and Carlson 1993
	3-MeC29	3-Methylnonacosane	2975	Larvae	Sutton and Carlson 1993
	n-C30	Triacontane	3000	Larvae	Sutton and Carlson 1993
	3,7-/3,9-/3,11-/3,13-DiMeC29	3,7-Dimethylnonacosane, 3,9-Dimethylnonacosane, 3,11-Dimethylnonacosane, 3,13-Dimethylnonacosane	3010	Larvae	Sutton and Carlson 1993
	14-/13-/12-/11-/10-/9-/8-MeC30	14-Methyltriacontane, 13-Methyltriacontane, 12-Methyltriacontane, 11-Methyltriacontane, 10-Methyltriacontane, 9-Methyltriacontane, 8-Methyltriacontane	3033-3035	Larvae	Sutton and Carlson 1993
	6-MeC30	6-Methyltriacontane	3045	Larvae	Sutton and Carlson 1993
	2-MeC30	2-Methyltriacontane	3065	Larvae	Sutton and Carlson 1993
	C31:1	Hentriacont-1-ene	3075	Larvae	Sutton and Carlson 1993
	n-C31	Hentriacontane	3100	Larvae	Sutton and Carlson 1993
	15-/13-/11-/9-MeC31	15-Methylhentriacontane, 13-Methylhentriacontane, 11-Methylhentriacontane, 9-Methylhentriacontane	3133	Larvae	Sutton and Carlson 1993
	2-MeC31	2-Methylhentriacontane	3165	Larvae	Sutton and Carlson 1993
A. pickeli	3-MeC27	3-Methylheptacosane	2775	Larvae	Sutton and Carlson 1993
	n-C28	Octacosane	2800	Larvae	Sutton and Carlson 1993
	3,7-/3,9-/3,11-/3,13-DiMeC27	3,7-Dimethylheptacosane, 3,9-Dimethylheptacosane, 3,11-Dimethylheptacosane, 3,13-Dimethylheptacosane	2810	Larvae	Sutton and Carlson 1993
	2-MeC28	2-Methyloctacosane	2865	Larvae	Sutton and Carlson 1993
	n-C29	Nonacosane	2900	Larvae	Sutton and Carlson 1993
	13-/11-/9-MeC29	13-Methylnonacosane, 11-Methylnonacosane, 9-Methylnonacosane	2933	Larvae	Sutton and Carlson 1993
	7-MeC29	7-Methylnonacosane	2940	Larvae	Sutton and Carlson 1993
	5-MeC29	5-Methylnonacosane	2955	Larvae	Sutton and Carlson 1993
	11,15-/13,17-DiMeC28	11,15-Dimethyloctacosane, 13,17-Dimethyloctacosane	2955	Larvae	Sutton and Carlson 1993
	2-MeC29	2-Methylnonacosane	2965	Larvae	Sutton and Carlson 1993
	3-MeC29	3-Methylnonacosane	2975	Larvae	Sutton and Carlson 1993
	n-C30	Triacontane	3000	Larvae	Sutton and Carlson 1993
	3,7-/3,9-/3,11-/3,13-DiMeC29	3,7-Dimethylnonacosane, 3,9-Dimethylnonacosane, 3,11-Dimethylnonacosane, 3,13-Dimethylnonacosane	3010	Larvae	Sutton and Carlson 1993
	14-/13-/12-/11-/10-/9-/8-MeC30	14-Methyltriacontane, 13-Methyltriacontane, 12-Methyltriacontane, 11-Methyltriacontane, 10-Methyltriacontane, 9-Methyltriacontane, 8-Methyltriacontane	3033-3035	Larvae	Sutton and Carlson 1993
	6-MeC30	6-Methyltriacontane	3045	Larvae	Sutton and Carlson 1993
	2-MeC30	2-Methyltriacontane	3065	Larvae	Sutton and Carlson 1993
	C31:1	Hentriacont-1-ene	3075	Larvae	Sutton and Carlson 1993
	n-C31	Hentriacontane	3100	Larvae	Sutton and Carlson 1993
	15-/13-/11-/9-MeC31	15-Methylhentriacontane, 13-Methylhentriacontane, 11-Methylhentriacontane, 9-Methylhentriacontane	3133	Larvae	Sutton and Carlson 1993
B. dorsalis	Ethyl decanoate	Ethyl decanoate	1396	Female	Vanickova et al., 2017
	Methyl dodecanoate	Methyl dodecanoate	1523	Female	Vanickova et al., 2017
	Ethyl dodecanoate	Ethyl dodecanoate	1590	Female	Vanickova et al., 2017
	Ethyl tridecanoate	Ethyl tridecanoate	1664	Female / Male (Tr.)	Vanickova et al., 2017
	Methyl (Z)-tetradec-9-enoate	Methyl (Z)-tetradec-9-enoate	1708	Female	Vanickova et al., 2017
	Methyl tetradecanoate	Methyl tetradecanoate	1726	Female (Tr.)	Vanickova et al., 2017
	(Z)-Tetradec-9-enoic acid	(Z)-Tetradec-9-enoic acid	1776	Female	Vanickova et al., 2017
	Ethyl tetradecanoate	Ethyl tetradecanoate	1795	Female	Vanickova et al., 2017
	Methyl (Z)-hexadec-9-enoate	Methyl (Z)-hexadec-9-enoate	1908	Female	Vanickova et al., 2017
	Methyl hexadecanoate	Methyl hexadecanoate	1928	Female	Vanickova et al., 2017
	Ethyl (Z)-hexadec-9-enoate	Ethyl (Z)-hexadec-9-enoate	1975	Female	Vanickova et al., 2017
	Ethyl hexadecanoate	Ethyl hexadecanoate	1988	Female	Vanickova et al., 2017
	Ethyl (Z)-heptadec-9-enoate	Ethyl (Z)-heptadec-9-enoate	2071	Female	Vanickova et al., 2017
	Methyl octadecanoate	Methyl octadecanoate	2130	Female (Tr.)	Vanickova et al., 2017
	Ethyl (9Z,12Z)-octadeca-9,12-dienoate	Ethyl (9Z,12Z)-octadeca-9,12-dienoate	2166	Female	Vanickova et al., 2017
	Ethyl (Z)-octadec-9-enoate	Ethyl (Z)-octadec-9-enoate	2173	Female	Vanickova et al., 2017
	Ethyl octadecanoate	Ethyl octadecanoate	2195	Female	Vanickova et al., 2017
	(Z)-Icos-11-enoic acid	(Z)-Icos-11-enoic acid	2377	Female	Vanickova et al., 2017
	Ethyl eicosanoate	Ethyl eicosanoate	2394	Female	Vanickova et al., 2017
	(Z)-Docos-13-enoic acid	(Z)-Docos-13-enoic acid	2575	Female	Vanickova et al., 2017
	Ethyl docosanoate	Ethyl docosanoate	2593	Female	Vanickova et al., 2017
	n-C26	Hexacosane	2602	Female / Male	Vanickova et al., 2017
	n-C27	Heptacosane	2702	Female / Male	Vanickova et al., 2017
	11-/13-MeC27	11-Methylheptacosane, 13-Methylheptacosane	2736	Female / Male	Vanickova et al., 2017
	3-MeC27	3-Methylheptacosane	2769	Female / Male	Vanickova et al., 2017
	Tetradecyl dodecanoate	Tetradecyl dodecanoate	2769	Female (Tr.)	Vanickova et al., 2017
	Ethyl tetracosanoate	Ethyl tetracosanoate	2794	Female	Vanickova et al., 2017
	n-C28	Octacosane	2800	Female/Male	Goh et al. 1993, Vanickova et al., 2017
	Hexacosanal	Hexacosanal	2841	Female (Tr.) / Male	Vanickova et al., 2017
	2-MeC28	2-Methyloctacosane	2864	Female (Tr.) / Male/Larvae	Vanickova et al. 2017, Carlson and Yocom 1986
	Ethyl pentacosanoate	Ethyl pentacosanoate	2895	Female (Tr.)	Vanickova et al., 2017
	n-C29	Nonacosane	2900	Female/Male/Larvae	Carlson and Yocom 1986, Goh et al 1993
	9-/11-/13-/15-MeC29	9-Methylnonacosane, 11-Methylnonacosane, 13-Methylnonacosane, 15-Methylnonacosane	2932	Female /Male	Goh et al. 1993, Vanickova et al., 2017
	3-MeC29	3-Methylnonacosane	2970	Female / Male/Larvae	Carlson and Yocom 1986, Goh et al 1993, Vanickova et al., 2017
	Ethyl hexacosanoate	Ethyl hexacosanoate	2996	Female / Male	Vanickova et al., 2017
	n-C30	Triacontane	3000	Female/Male/Larvae	Carlson and Yocom 1986, Goh et al 1993, Vanickova et al., 2017
	11,15-/11,17-/11,19-DiMeC30	11,15-Dimethyltriacontane, 11,17-Dimethyltriacontane, 11,19-Dimethyltriacontane	3062	Female / Male	Goh et al. 1993
	2-MeC30	2-Methyltriacontane	3065	Larvae	Carlson and Yocom 1986
	12-MeC30	12-Methyltriacontane	3036	Female / Male	Vanickova et al., 2017
	6-MeC30	6-Methyltriacontane	3049	Female / Male	Vanickova et al., 2017
	Octacosanal	Octacosanal	3056	Female / Male	Vanickova et al., 2017
	4-MeC30	4-Methyltriacontane	3069	Female / Male	Vanickova et al., 2017
	3-MeC30	3-Methyltriacontane	3078	Female / Male	Goh et al. 1993
	C31:1	Hentriacont-1-ene	3096	Female / Male	Vanickova et al., 2017
	n-C31	Hentriacontane	3100	Female / Male/Larvae	Carlson and Yocom 1986, Goh et al 1993, Vanickova et al., 2017
	7-/9-/11-/13-/15-MeC31	7-Methylhentriacontane, 9-Methylhentriacontane, 11-Methylhentriacontane, 13-Methylhentriacontane, 15-Methylhentriacontane	3133	Female / Male/Larvae	Carlson and Yocom 1986, Goh et al 1993, Vanickova et al., 2017
	5-MeC31	5-Methylhentriacontane	3144	Female / Male	Goh et al. 1993
	8-MeC31	8-Methylhentriacontane	3145	Female / Male	Goh et al. 1993
	9,13-/11,15-/13,17-DiMeC30	9,13-Dimethyltriacontane, 11,15-Dimethyltriacontane, 13,17-Dimethyltriacontane	3145	Female / Male	Goh et al. 1993
	13,23-/11,21-/11,23-DiMeC30	13,23-Dimethyltriacontane, 11,21-Dimethyltriacontane, 11,23-Dimethyltriacontane	3163	Female / Male	Vanickova et al., 2017
	3-MeC31	3-Methylhentriacontane	3172	Female / Male	Goh et al. 1993
	5,13-DiMeC30	5,13-Dimethyltriacontane	3189	Female / Male	Vanickova et al., 2017
	n-C32	Dotriacontane	3203	Female / Male	Goh et al. 1993
	3,7-/3,9-/3,11-DiMeC31	3,7-Dimethylhentriacontane, 3,9-/Dimethylhentriacontane, 3,11-Dimethylhentriacontane	3203	Female / Male	Goh et al. 1993
	3,9-/3,7-DiMeC31	3,9-Dimethylhentriacontane, 3,7-Dimethylhentriacontane	3209	Female / Male	Vanickova et al., 2017
	8-/10-/12-/14-/16-MeC32	8-Methyldotriacontane, 10-Methyldotriacontane, 12-Methyldotriacontane, 14-Methyldotriacontane, 16-Methyldotriacontane	3225	Female / Male	Goh et al. 1993
	2-MeC32	2-Methyldotriacontane	3254	Female / Male	Goh et al. 1993
	8,10-/8,12-DiMeC31	8,10-Dimethylhentriacontane, 8,12-Dimethylhentriacontane	3270	Female / Male	Vanickova et al., 2017
	3-MeC32	3-Methyldotriacontane	3278	Female / Male	Goh et al. 1993
	n-C33	Tritriacontane	3303	Female / Male	Goh et al. 1993, Vanickova et al., 2017
	9-/11-/13-/15-/17-MeC33	9-Methyltritriacontane, 11-Methyltritriacontane, 13-Methyltritriacontane, 15-Methyltritriacontane, 17-Methyltritriacontane	3325	Female / Male	Carlson and Yocom 1986, Goh et al 1993
	5-MeC33	5-Methyltritriacontane	3344	Female / Male	Goh et al. 1993
	11,15-/13,17-/15,19-/15,17-DiMeC32	11,15-Dimethyldotriacontane, 13,17-Dimethyldotriacontane, 15,19-Dimethyldotriacontane, 15,17-Dimethyldotriacontane	3343	Female / Male	Goh et al. 1993, Vanickova et al., 2017
	3-MeC33	3-Methyltritriacontane	3372	Female / Male	Goh et al. 1993
	C33:1	Tritriacontene	3390	Female / Male	Vanickova et al., 2017
	n-C34	Tetratriacontane	3401	Female / Male	Goh et al. 1993
	3,7-/3,9-/3,11-DiMeC32	3,7-Dimethyldotriacontane, 3,9-Dimethyldotriacontane, 3,11-Dimethyldotriacontane	3401	Female / Male	Goh et al. 1993
	11-/13-/15-/17-MeC34	11-Methyltetratriacontane, 13-Methyltetratriacontane, 15-Methyltetratriacontane, 17-Methyltetratriacontane	3423	Female / Male	Goh et al. 1993, Vanickova et al., 2017
	13,17,21-/11,15,19-TriMeC32	13,17,21-Trimethyldotriacontane, 11,15,19-Trimethyldotriacontane	3470	Female / Male	Vanickova et al., 2017
	3-MeC34	3-Methyltetratriacontane	3475	Female / Male	Goh et al. 1993
	n-C35	Pentatriacontane	3500	Female / Male	Goh et al. 1994
	11-/13-/17-/18-/22-MeC35	11-Methylpentatriacontane, 13-Methylpentatriacontane, 17-Methylpentatriacontane, 18-Methylpentatriacontane, 22-Methylpentatriacontane	3524	Female / Male	Goh et al. 1993, Vanickova et al., 2017
	11,15-/13,17-/15,19-DiMeC34	11,15-Dimethyltetratriacontane, 13,17-Dimethyltetratriacontane, 15,19-Dimethyltetratriacontane	3542	Female / Male	Goh et al. 1993
	3-MeC35	3-Methylpentatriacontane	3570	Female / Male	Goh et al. 1994
	n-C36	Hexatriacontane	3600	Female / Male	Goh et al. 1995
	2-/14-/16-MeC36	2-Methylhexatriacontane, 14-Methylhexatriacontane, 16-Methylhexatriacontane	3631	Female / Male	Vanickova et al., 2017
	5,19-/5,21-/4,16-/2,14-DiMeC35	5,19-Dimethylpentatriacontane, 5,21-Dimethylpentatriacontane, 4,16-Dimethylpentatriacontane, 2,14-Dimethylpentatriacontane	3684	Female / Male	Vanickova et al., 2017
	n-C37	Heptatriacontane	3700	Female (Tr.) / Male	Goh et al. 1993
	17,19-DiMeC36	17,19-Dimethylhexatriacontane	3738	Female / Male	Vanickova et al., 2017
	2,10-DiMeC36	2,10-Dimethylhexatriacontane	3791	Female / Male	Vanickova et al., 2017
	n-C38	Octatriacontane	3800	Female (Tr.) / Male	Goh et al. 1993
	11-/13-/15-MeC38	11-Methyloctatriacontane, 13-Methyloctatriacontane, 15-Methyloctatriacontane	3832	Female / Male	Vanickova et al., 2017
	15,19-DiMeC38	15,19-Dimethyloctatriacontane	3945	Female / Male	Vanickova et al., 2017
	n-C40	Tetracontane	4001	Female / Male	Goh et al 1993, Vanickova et al., 2017
Tr ≤ 0.01%.
B. carambolae	Ethyl decanoate	Ethyl decanoate	1396	Female	Vanickova et al., 2017
	Methyl dodecanoate	Methyl dodecanoate	1523	Female	Vanickova et al., 2017
	Ethyl dodecanoate	Ethyl dodecanoate	1590	Female	Vanickova et al., 2017
	Ethyl tridecanoate	Ethyl tridecanoate	1664	Female	Vanickova et al., 2017
	Methyl (Z)-tetradec-9-enoate	Methyl (Z)-tetradec-9-enoate	1708	Female	Vanickova et al., 2017
	Methyl tetradecanoate	Methyl tetradecanoate	1726	Female	Vanickova et al., 2017
	(Z)-Tetradec-9-enoic acid	(Z)-Tetradec-9-enoic acid	1776	Female	Vanickova et al., 2017
	Ethyl tetradecanoate	Ethyl tetradecanoate	1795	Female	Vanickova et al., 2017
	Methyl (Z)-hexadec-9-enoate	Methyl (Z)-hexadec-9-enoate	1908	Female	Vanickova et al., 2017
	Methyl hexadecanoate	Methyl hexadecanoate	1928	Female	Vanickova et al., 2017
	Ethyl (Z)-hexadec-9-enoate	Ethyl (Z)-hexadec-9-enoate	1975	Female	Vanickova et al., 2017
	Ethyl hexadecanoate	Ethyl hexadecanoate	1988	Female	Vanickova et al., 2017
	Ethyl (Z)-heptadec-9-enoate	Ethyl (Z)-heptadec-9-enoate	2071	Female	Vanickova et al., 2017
	Ethyl (9Z,12Z)-octadeca-9,12-dienoate	Ethyl (9Z,12Z)-octadeca-9,12-dienoate	2166	Female (Tr.)	Vanickova et al., 2017
	Ethyl (Z)-octadec-9-enoate	Ethyl (Z)-octadec-9-enoate	2173	Female	Vanickova et al., 2017
	Ethyl octadecanoate	Ethyl octadecanoate	2195	Female	Vanickova et al., 2017
	(Z)-Icos-11-enoic acid	(Z)-Icos-11-enoic acid	2377	Female	Vanickova et al., 2017
	Ethyl eicosanoate	Ethyl eicosanoate	2394	Female	Vanickova et al., 2017
	(Z)-Docos-13-enoic acid	(Z)-Docos-13-enoic acid	2575	Female	Vanickova et al., 2017
	Ethyl docosanoate	Ethyl docosanoate	2593	Female	Vanickova et al., 2017
	n-C26	Hexacosane	2602	Female (Tr.)/Male	Vanickova et al., 2017
	n-C27	Heptacosane	2702	Female (Tr.)/Male	Vanickova et al., 2017
	3-MeC27	3-Methylheptacosane	2769	Female (Tr.)/Male	Vanickova et al., 2017
	Ethyl tetracosanoate	Ethyl tetracosanoate	2794	Female	Vanickova et al., 2017
	Hexacosanal	Hexacosanal	2841	Male	Vanickova et al., 2017
	2-MeC28	2-Methyloctacosane	2864	Female/Male	Vanickova et al., 2017
	11-/13-MeC29	11-Methylnonacosane	2935	Female/Male	Vanickova et al., 2017
	3-MeC29	3-Methylnonacosane	2976	Female/Male	Vanickova et al., 2017
	Ethyl hexacosanoate	Ethyl hexacosanoate	2996	Female	Vanickova et al., 2017
	n-C30	Triacontane	3002	Female/Male	Vanickova et al., 2017
	12-MeC30	12-Methyltriacontane	3036	Female/Male	Vanickova et al., 2017
	6-MeC30	6-Methyltriacontane	3049	Female/Male	Vanickova et al., 2017
	Octacosanal	Octacosanal	3056	Female/Male	Vanickova et al., 2017
	4-MeC30	4-Methyltriacontane	3069	Female/Male	Vanickova et al., 2017
	C31:1	Hentriacont-1-ene	3096	Female/Male	Vanickova et al., 2017
	n-C31	Hentriacontane	3103	Female/Male	Vanickova et al., 2017
	11-/13-MeC31	11-Methyhentriacontane, 13-Methyhentriacontane	3123	Female/Male	Vanickova et al., 2017
	13,23-/11,21-/11,23-DiMeC30	13,23-Dimethyltriacontane, 11,21-Dimethyltriacontane, 11,23-Dimethyltriacontane	3163	Female/Male	Vanickova et al., 2017
	5,13-DiMeC30	5,13-Dimethyltriacontane	3189	Female/Male	Vanickova et al., 2017
	3,9-/3,7-DiMeC31	3,9-Dimethylhentriacontane, 8,12-Dimethylhentriacontane	3209	Female/Male	Vanickova et al., 2017
	8,10-/8,12-DiMeC31	8,10-Dimethylhentriacontane, 8,12-Dimethylhentriacontane	3270	Female/Male	Vanickova et al., 2017
	n-C33	Tritriacontane	3303	Female/Male	Vanickova et al., 2017
	15,17-DiMeC32	15,17-Dimethyldotriacontane	3343	Female/Male	Vanickova et al., 2017
	C33:1	Tritriacont-1-ene	3390	Female/Male	Vanickova et al., 2017
	11-/13-/15-MeC34	11-Methyltetratriacontane, 13-Methyltetratriacontane, 15-Methyltetratriacontane	3423	Female/Male	Vanickova et al., 2017
	13,17,21-/11,15,19-TriMeC32	13,17,21-Trimethyldotriacontane, 11,15,19-Trimethyldotriacontane	3470	Female/Male	Vanickova et al., 2017
	13-/17-/18-/22-MeC35	13-Methylpentatriacontane, 17-Methylpentatriacontane, 18-Methylpentatriacontane, 22-Methylpentatriacontane	3524	Female/Male	Vanickova et al., 2017
	12-/14-/16-MeC36	12-Methylhexatriacontane, 14-Methylhexatriacontane, 16-Methylhexatriacontane	3631	Female/Male	Vanickova et al., 2017
	5,19-/5,21-/4,16-/2,14-DiMeC35	5,19-Dimethylpentatriacontane, 5,21-Dimethylpentatriacontane, 4,16-Dimethylpentatriacontane, 2,14-Dimethylpentatriacontane	3684	Female/Male	Vanickova et al., 2017
	17,19-DiMeC36	17,19-Dimethylhexatriacontane	3738	Female/Male	Vanickova et al., 2017
	2,10-DiMeC36	2,10-Dimethylhexatriacontane	3791	Female (Tr.)	Vanickova et al., 2017
	11-/13-/15-MeC38	11-Methyloctatriacontane, 13-Methyloctatriacontane, 15-Methyloctatriacontane	3832	Female	Vanickova et al., 2017
	15,19-DiMeC38	15,19-Dimethyloctatriacontane	3945	Female/Male	Vanickova et al., 2017
	n-C40	Tetracontane	4001	Female/Male	Vanickova et al., 2017
Tr ≤ 0.01%.
B. oleae	Cyclohexane	Cyclohexane	-	n.a.	Galhoum et al., 2017
	3-MeC5	3-Methylpentane	-	n.a.	Galhoum et al., 2017
	n-C6	Hexane	-	n.a.	Galhoum et al., 2017
	n-C7	Heptane	-	n.a.	Galhoum et al., 2017
	1,2,4-Trimethylcyclohexane	1,2,4-Trimethylcyclohexane	-	n.a.	Galhoum et al., 2017
	1,1,3-Trimethylcyclohexane	1,1,3-Trimethylcyclohexane	-	n.a.	Galhoum et al., 2017
	trans-1-Ethyl-4-methylcyclohexane	trans-1-Ethyl-4-methylcyclohexane	-	n.a.	Galhoum et al., 2017
	1,2,3-Trimethylcyclohexane	1,2,3-Trimethylcyclohexane	-	n.a.	Galhoum et al., 2017
	1,3,5-Trimethylcyclohexane	1,3,5-Trimethylcyclohexane	-	n.a.	Galhoum et al., 2017
	1-Ethyl-2-methylcyclohexane	1-Ethyl-2-methylcyclohexane	-	n.a.	Galhoum et al., 2017
	4-MeC8	4-Methyloctane	-	n.a.	Galhoum et al., 2017
	n-C9	Nonane	-	n.a.	Galhoum et al., 2017
	1,2-Dimethylcyclooctene	1,2-Dimethylcyclooctene	-	n.a.	Galhoum et al., 2017
	1,2,3,5-Tetramethylcyclohexane	1,2,3,5-Tetramethylcyclohexane	-	n.a.	Galhoum et al., 2017
	1,1,2,3-Tetramethylcyclohexane	1,1,2,3-Tetramethylcyclohexane	-	n.a.	Galhoum et al., 2017
	2-Ethyl-1,3-dimethylcyclohexane	2-Ethyl-1,3-dimethylcyclohexane	-	n.a.	Galhoum et al., 2017
	1-Methyl-2-propylcyclohexane	1-Methyl-2-propylcyclohexane	-	n.a.	Galhoum et al., 2017
	2-Methylnaphtalene	2-Methylnaphtalene	-	n.a.	Galhoum et al., 2017
	3-Et-2-MeC7	3-Ethyl-2-methylheptane	-	n.a.	Galhoum et al., 2017
	n-C10	Decane	-	n.a.	Galhoum et al., 2017
	Decahydro-2-methylnaphtalene	Decahydro-2-methylnaphtalene	-	n.a.	Galhoum et al., 2017
	1,2-Dipropylcyclopentane	1,2-Dipropylcyclopentane	-	n.a.	Galhoum et al., 2017
	Pentylcyclohexane	Pentylcyclohexane	-	n.a.	Galhoum et al., 2017
	4-MeC10	4-Methyldecane	-	n.a.	Galhoum et al., 2017
	n-C11	Undecane	-	n.a.	Galhoum et al., 2017
	2-PentylC7:1	2-Pentylhept-1-ene	-	n.a.	Galhoum et al., 2017
	7-MeC11:1	7-Methylundec-1-ene	-	n.a.	Galhoum et al., 2017
	1-Methyl-3-propylcyclooctne	1-Methyl-3-propylcyclooctne	-	n.a.	Galhoum et al., 2017
	C12:1	Dodec-1-ene	-	n.a.	Galhoum et al., 2017
	6-MeC11:1	(Z)-6-Methylundec-2-ene	-	n.a.	Galhoum et al., 2017
	1-Methyl-4-(1-methylbutyl)cyclohexane	1-Methyl-4-(1-methylbutyl)cyclohexane	-	n.a.	Galhoum et al., 2017
	2,3-DiMeC10	2,3-Dimethyldecane	-	n.a.	Galhoum et al., 2017
	n-C12	Dodecane	-	n.a.	Galhoum et al., 2017
	2-MeC12	2-Methyldodecane	-	n.a.	Galhoum et al., 2017
	2,5-DiMeC11	2,5-Dimethylundecane	-	n.a.	Galhoum et al., 2017
	n-C13	Tridecane	-	n.a.	Galhoum et al., 2017
	Cyclotetradecane	Cyclotetradecane	-	n.a.	Galhoum et al., 2017
	2,3,5,8-TetraMeC10	2,3,5,8-Tetramethyldecane	-	n.a.	Galhoum et al., 2017
	n-C14	Tetradecane	-	n.a.	Galhoum et al., 2017
	C15:1	Pentadec-1-ene	-	n.a.	Galhoum et al., 2017
	2,6,11-TriMeC12	2,6,11-Trimethyldodecane	-	n.a.	Galhoum et al., 2017
	n-C15	Pentadencane	-	n.a.	Galhoum et al., 2017
	(1-Butylhexyl)benzene	(1-Butylhexyl)benzene	-	n.a.	Galhoum et al., 2017
	Undecylcyclopentane	Undecylcyclopentane	-	n.a.	Galhoum et al., 2017
	1-Nonylcycloheptane	Nonylcycloheptane	-	n.a.	Galhoum et al., 2017
	n-C16	Hexadecane	-	n.a.	Galhoum et al., 2017
B. tryoni	N-(3-Methylbutyl)acetamide	N-(3-Methylbutyl)acetamide	1131	Female/Male	Park et al., 2020
	2,8-Dimethyl-1,7-dioxaspiro[5,5]undecane	2,8-Dimethyl-1,7-dioxaspiro[5.5]undecane	1140	Female	Park et al., 2020
	N-(2-Methylbutyl)propanamide	N-(2-Methylbutyl)propanamide	1198	Female/Male	Park et al., 2020
	N-(3-Methylbutyl)propanamide	N-(3-Methylbutyl)propanamide	1204	Female/Male	Park et al., 2020
	2-Ethyl-8-methyl-1,7-dioxaspiro[5,5]undecane	2-Ethyl-8-methyl-1,7-dioxaspiro[5.5]undecane	1230	Female	Park et al., 2020
	N-(3-Methylbutyl)isobutyramide	2-Methyl-N-(3-methylbutyl)propanamide	1233	Female/Male	Park et al., 2020
	Ethyl dodecanoate (ethyl laurate)	Ethyl dodecanoate	1591	Female/Male	Park et al., 2020
	Ethyl 6-methyldodecanoate	Ethyl 6-methyldodecanoate	1662	Female	Park et al., 2020
	Propyl dodecanoate	Propyl dodecanoate	1680	Female	Park et al., 2020
	Ethyl tridecanoate	Ethyl tridecanoate	1691	Female	Park et al., 2020
	Methyl tetradecanoate	Methyl tetradecanoate	1722	Female	Park et al., 2020
	Ethyl (E)-9-tetradecenoate (ethyl myristolaidate)	Ethyl (E)-tetradec-9-enoate	1769	Female	Park et al., 2020
	Ethyl (Z)-9-tetradecenoate (ethyl myristoleate)	Ethyl (Z)-tetradec-9-enoate	1778	Female	Park et al., 2020
	Ethyl tetradecanoate (ethyl myristate)	Ethyl tetradecanoate	1790	Female	Park et al., 2020
	Ethyl 4-methyltetradecanoate	Ethyl 4-methyltetradecanoate	1836	Female	Park et al., 2020
	Ethyl 12-methyltetradecanoate	Ethyl 12-methyltetradecanoate	1862	Female	Park et al., 2020
	Propyl tetradecanoate	Propyl tetradecanoate	1887	Female	Park et al., 2020
	Ethyl pentadecanoate	Ethyl pentadecanoate	1890	Female	Park et al., 2020
	Methyl (Z)-9-hexadecenoate	Methyl (Z)-hexadec-9-enoate	1902	Female	Park et al., 2020
	Methyl hexadecanoate	Methyl hexadecanoate	1923	Female	Park et al., 2020
	Ethyl (E)-9-hexadecenoate (ethyl palmitelaidate)	Ethyl (E)-hexadec-9-enoate	1965	Female	Park et al., 2020
	Ethyl (Z)-9-hexadecenoate (ethyl plamitoleate)	Ethyl (Z)-hexadec-9-enoate	1970	Female	Park et al., 2020
	Ethyl hexadecanoate (ethyl palmitate)	Ethyl hexadecanoate	1990	Female	Park et al., 2020
	Ethyl 15-methylhexadecanoate	Ethyl 15-methylhexadecanoate	2029	Female	Park et al., 2020
	Ethyl 4-methylhexadecanoate	Ethyl 4-methylhexadecanoate	2035	Female	Park et al., 2020
	Ethyl 14-methylhexadecanoate	Ethyl 14-methylhexadecanoate	2062	Female	Park et al., 2020
	Propyl 9-hexadecenoate	Propyl hexadec-9-enoate	2067	Female	Park et al., 2020
	Ethyl (Z,Z)-octadeca-9,12-dienoate (ethyl linoleate)	Ethyl (9Z,12Z)-octadeca-9,12-dienoate	2158	Female	Park et al., 2020
	Ethyl (Z)-9-octadecenoate (ethyl oleate)	Ethyl (Z)-octadec-9-enoate	2168	Female	Park et al., 2020
	Ethyl (E)-9-octadecenoate (ethyl elaidate)	Ethyl (E)-octadec-9-enoate	2171	Female	Park et al., 2020
	Ethyl octadecanoate	Ethyl octadecanoate	2190	Female	Park et al., 2020
	Ethyl 11-eicosenoate	Ethyl 11-eicosenoate	2366	Female	Park et al., 2020
	11-/13-/15-MeC29	11-Methylnonacosane, 13-Methylnonacosane, 15-Methylnonacosane	2929	Female/Male	Park et al., 2020
	7-MeC29	7-Methylnonacosane	2946	Female/Male	Park et al., 2020
	5-MeC29	5-Methylnonacosane	2952	Female/Male	Park et al., 2020
	9,13-DiMeC29	9,13-Dimethylnonacosane	2966	Female/Male	Park et al., 2020
	7,11-DiMeC29	7,11-Dimethylnonacosane	2970	Female/Male	Park et al., 2020
	3-MeC29	3-Methylnonacosane	2976	Female/Male	Park et al., 2020
	5,11-/5,13-DiMeC29	5,11-Dimethylnonacosane, 5,13-Dimethylnonacosane	2986	Female/Male	Park et al., 2020
	4, x, 22-TriMeC29 (x = 14 or 16)	4,x,22-Trimethylnonacosane	3009	Female/Male	Park et al., 2020
	12-/14-MeC30	12-Methyltriacontane, 14-Methyltriacontane	3025	Female/Male	Park et al., 2020
	8-MeC30	8-Methyltriacontane	3034	Female/Male	Park et al., 2020
	6-MeC30	6-Methyltriacontane	3041	Female/Male	Park et al., 2020
	4-MeC30	4-Methyltriacontane	3055	Female/Male	Park et al., 2020
	8,12-/8,14-DiMeC30	8,12-Dimethyltriacontane, 8,14-Dimethyltriacontane	3061	Female/Male	Park et al., 2020
	6,14-/6,12-DiMeC30	6,14-Dimethyltriacontane, 6,12-Dimethyltriacontane	3071	Female/Male	Park et al., 2020
	4,12-/4,14-/4,20-DiMeC30	4,12-Dimethyltriacontane, 4,14-Dimethyltriacontane, 4,20-Dimethyltriacontane	3088	Female/Male	Park et al., 2020
	n-C31	Hentriacontane	3100	Female/Male	Park et al., 2020
	4,8,12-/4,8,14-/4,8,20-TriMeC30	4,8,12-Trimethyltriacontane, 4,8,14-Trimethyltriacontane, 4,8,20-Trimethyltriacontane	3115	Female/Male	Park et al., 2020
	11-/13-/15-MeC31	11-Methylhentriacontane, 13-Methylhentriacontane, 15-Methylhentriacontane	3129	Female/Male	Park et al., 2020
	7-/9-MeC31	7-Methylhentriacontane, 9-Methylhentriacontane	3137	Female/Male	Park et al., 2020
	5-MeC31	5-Methylhentriacontane	3147	Female/Male	Park et al., 2020
	11,15-DiMeC31	11,15-Dimethylhentriacontane	3153	Female/Male	Park et al., 2020
	9,13-/9,15-/11,13-/13,15-DiMeC31	9,13-Dimethylhentriacontane, 9,15-Dimethylhentriacontane, 11,13-Dimethylhentriacontane, 13,15-Dimethylhentriacontane	3157	Female/Male	Park et al., 2020
	7,13-/7,15-DiMeC31	7,13-Dimethylhentriacontane, 7,15-Dimethylhentriacontane	3164	Female/Male	Park et al., 2020
	3-MeC31	3-Methylhentriacontane	3170	Female/Male	Park et al., 2020
	5,11-/5,13-DiMeC31	5,11-Dimethylhentriacontane, 5,13-Dimethylhentriacontane	3178	Female/Male	Park et al., 2020
	12-/14-/16-MeC32	12-Methyldotriacontane, 14-Methyldotriacontane, 16-Methyldotriacontane	3223	Female/Male	Park et al., 2020
	8-/10-MeC32	8-Methyldotriacontane, 10-Methyldotriacontane	3225	Female/Male	Park et al., 2020
	10,14-DiMeC32	10,14-Dimethyldotriacontane	3233	Female/Male	Park et al., 2020
	8,12-/8,14-/8,16-DiMeC32	8,12-Dimethyldotriacontane, 8,14-Dimethyldotriacontane, 8,16-Dimethyldotriacontane	3257	Female/Male	Park et al., 2020
	4-MeC32	4-Methyldotriacontane	3267	Female/Male	Park et al., 2020
	6,16-DiMeC32	6,16-Dimethyldotriacontane	3285	Female/Male	Park et al., 2020
	9-/11-MeC33	9-Methyltritriacontane, 11-Methyltritriacontane	3327	Female/Male	Park et al., 2020
	13-/15-/17-MeC33	13-Methyltritriacontane, 15-Methyltritriacontane, 17-Methyltritriacontane	3330	Female/Male	Park et al., 2020
	9,23-DiMeC33	9,23-Dimethyltritriacontane	3359	Female/Male	Park et al., 2020
B. zonata	2-MeC4	2-Methylbutane	-	n.a.	Galhoum et al., 2017
	Methylbenzene	Methylbenzene	-	n.a.	Galhoum et al., 2017
	1,2-Dimethylcyclopentane	1,2-Dimethylcyclopentane	-	n.a.	Galhoum et al., 2017
	Methylcyclohexane	Methylcyclohexane	-	n.a.	Galhoum et al., 2017
	Ethylcyclopentane	Ethylcyclopentane	-	n.a.	Galhoum et al., 2017
	1,4-Dimethylbenzene	1,4-Dimethylbenzene	-	n.a.	Galhoum et al., 2017
	1,4-Dimethylcyclohexane	1,4-Dimethylcyclohexane	-	n.a.	Galhoum et al., 2017
	1,3-Dimethylcyclohexane	1,3-Dimethylcyclohexane	-	n.a.	Galhoum et al., 2017
	Ethylcyclohexane	Ethylcyclohexane	-	n.a.	Galhoum et al., 2017
	n-C8	Octane	-	n.a.	Galhoum et al., 2017
	2,4-DiMeC7:1	2,4-Dimethylhept-1-ene	-	n.a.	Galhoum et al., 2017
	1,1,3-Cyclohexane	1,1,3-Cyclohexane	-	n.a.	Galhoum et al., 2017
	1,2,4-Trimethylcyclohexane	1,2,4-Trimethylcyclohexane	-	n.a.	Galhoum et al., 2017
	1-Ethyl-2-methylcyclohexane	1-Ethyl-2-methylcyclohexane	-	n.a.	Galhoum et al., 2017
	2,5-DiMeC7	2,5-Dimethylheptane	-	n.a.	Galhoum et al., 2017
	n-C9	Nonane	-	n.a.	Galhoum et al., 2017
	1,2-Diethylcyclohexane	1,2-Diethylcyclohexane	-	n.a.	Galhoum et al., 2017
	1,1,2,3-Tetramethylcyclohexane	1,1,2,3-Tetramethylcyclohexane	-	n.a.	Galhoum et al., 2017
	2,6-DiMeC8	2,6-Dimethyloctane	-	n.a.	Galhoum et al., 2017
	3-Et-2-MeC7	3-Ethyl-2-methylheptane	-	n.a.	Galhoum et al., 2017
	Decahydro-2-methylnaphtalene	Decahydro-2-methylnaphtalene	-	n.a.	Galhoum et al., 2017
	2-Methyl-trans-decalin	2-Methyl-trans-decalin	-	n.a.	Galhoum et al., 2017
	Methylcyclodecane	Methylcyclodecane	-	n.a.	Galhoum et al., 2017
	1,2-Dipropylcyclopentane	1,2-Dipropylcyclopentane	-	n.a.	Galhoum et al., 2017
	5-MeC10	5-Methyldecane	-	n.a.	Galhoum et al., 2017
	n-C11	Undecane	-	n.a.	Galhoum et al., 2017
	1-sec-butyl-1-(2-methyl	-	-	n.a.	Galhoum et al., 2017
	Cyclododecane	Cyclododecane	-	n.a.	Galhoum et al., 2017
	2,6-DiMeC10	2,6-Dimethyldecane	-	n.a.	Galhoum et al., 2017
	2-MeC11	2-Methylundecane	-	n.a.	Galhoum et al., 2017
	n-C12	Dodecane	-	n.a.	Galhoum et al., 2017
	1-Pentyl-2-propylcyclopentane	1-Pentyl-2-propylcyclopentane	-	n.a.	Galhoum et al., 2017
	Heptylcyclohexane	Heptylcyclohexane	-	n.a.	Galhoum et al., 2017
	5-(1-Methylpropyl)nonane	5-(1-Methylpropyl)nonane	-	n.a.	Galhoum et al., 2017
	n-C13	Tridecane	-	n.a.	Galhoum et al., 2017
	1-C14:1	Tetradec-1-ene	-	n.a.	Galhoum et al., 2017
	4-MeC13	4-Methyltridecane	-	n.a.	Galhoum et al., 2017
	(2-Methyloctyl)benzene	(2-Methyloctyl)benzene	-	n.a.	Galhoum et al., 2017
	2-Cyclohexyldecanne	2-Cyclohexyldecanne	-	n.a.	Galhoum et al., 2017
	1-Nonylcycloheptane	1-Nonylcycloheptane	-	n.a.	Galhoum et al., 2017
	1-C16:1	Hexadec-1-ene	-	n.a.	Galhoum et al., 2017
C. anonae	4-MeC28	4-Methyloctacosane	2859	Female/Male	Vaníčková et al. 2014
	4-MeC29	4-Methylnonacosane	2958	Female/Male	Vaníčková et al. 2014
	3-MeC29	3-Methylnonacosane	2978	Female/Male	Vaníčková et al. 2014
	3-MeC30	3-Methyltriacontane	3077	Female/Male	Vaníčková et al. 2014
	C36:1	Hexatriacont-1-ene	3529	Female/Male	Vaníčková et al. 2014
	MeC37:1	Methylheptatriacont-1-ene	3630	Female/Male	Vaníčková et al. 2014
C. capitata	n-C28	Octacosane	2800	Larvae	Sutton and Steck 1994
	Unknown	Unknown	2820	Larvae	Sutton and Steck 1994
	4-MeC28	4-Methyloctacosane	2859	Female/Male	Vaníčková et al. 2014
	2-MeC28	2-Methyloctacosane	2865	Female/Male/Larvae	Carlson and Yocom 1986, Sutton and Steck 1994
	n-C29	Nonacosane	2900	Female/Male/Larvae	Carlson and Yocom 1986, Sutton and Steck 1994
	7-MeC29	7-Methylnonacosane	2940	Female/Male	Vaníčková et al. 2014
	4-MeC29	4-Methylnonacosane	2958	Female/Male	Vaníčková et al. 2014
	2-MeC29	2-Methylnonacosane	2965	Female/Male/Larvae	Carlson and Yocom 1986, Sutton and Steck 1994
	3-MeC29	3-Methylnonacosane	2975	Larvae	Sutton and Steck 1994
	n-C30	Triacontane	3000	Larvae	Sutton and Steck 1994
	2-MeC30	2-Methyltriacontane	3065	Larvae	Sutton and Steck 1994
	n-C31	Hentriacontane	3100	Female/Male/Larvae	Carlson and Yocom 1986, Sutton and Steck 1994
	11-/13-/15-MeC31	11-Methylhentriacontane, 13-Methylhentriacontane, 15-Methylhentriacontane	3125-40	Female/Male	Carlson and Yocom 1986
	MeC35	Methylpentatriacontane	3488	Male	Vaníčková et al. 2014
	C36:1	Hexatriacont-1-ene	3529	Female/Male	Vaníčková et al. 2014
	MeC37:1	Methylheptatriacont-1-ene	3630	Male	Vaníčková et al. 2014
	C37:3	Heptatriacontatriene	3635	Female/Male	Vaníčková et al. 2014
C. fasciventris	4-MeC28	4-Methyloctacosane	2859	Female/Male	Vaníčková et al. 2014
	7-MeC29	7-Methylnonacosane	2940	Female/Male	Vaníčková et al. 2014
	3-MeC30	3-Methyltriacontane	3077	Female	Vaníčková et al. 2014
	11,13-DiMeC31	11,13-Dimethylhentriacontane	3269	Female/Male	Vaníčková et al. 2014
	13,17-DiMeC31	13,17-Dimethylhentriacontane	3269	Female/Male	Vaníčková et al. 2014
	12,14-DiMeC31	12,14-Dimethylhentriacontane	3269	Female/Male	Vaníčková et al. 2014
	MeC35	Methylpentatriacontane	3488	Female/Male	Vaníčková et al. 2014
	MeC37:1	Methylheptatriacontatriene	3630	Female/Male	Vaníčková et al. 2014
C. rosa	n-C14	Tetradecane	1400	Female/Male	Vaníčková, Břízová et al. 2015 ZooKeys
	Unknown	Unknown	1402	Female/Male	Vaníčková, Břízová et al. 2015 ZooKeys
	C22:1	Docosa-1-ene	2182	Female/Male	Vaníčková, Břízová et al. 2015 ZooKeys
	C27:1	Heptacosa-1-ene	2622	Female/Male	Vaníčková, Břízová et al. 2015 ZooKeys
	4-MeC28	4-Methyloctacosane	2859	Female	Vaníčková et al. 2014
	2-MeC28	2-Methyloctacosane	2865	Female/Male/Larvae	Carlson and Yocom 1986, Vaníčková, Břízová et al. 2015 ZooKeys
	n-C29	Nonacosane	2900	Female/Male/Larvae	Carlson and Yocom 1986
	DiMeC28	Dimethyloctacosane	2902	Female/Male	Vaníčková, Břízová et al. 2015 ZooKeys
	4-MeC29	4-Methylnonacosane	2958	Female/Male	Vaníčková et al. 2014
	3-MeC29	3-Methylnonacosane	2978	Female/Male	Vaníčková et al. 2014
	2-MeC30	3-Methyltriacontane	3064	Female/Male/Larvae	Carlson and Yocom 1986, Vaníčková, Břízová et al. 2015 ZooKeys
	n-C31	Hentriacontan	3100	Female/Male/Larvae	Carlson and Yocom 1986
	DiMeC29	Dimethylnonacosane	3105	Female/Male	Vaníčková, Břízová et al. 2015 ZooKeys
	7-/9-MeC31	7-Methylhentriacontane, 9-Methylhentriacontane	3142	Female/Male	Vaníčková, Břízová et al. 2015 ZooKeys
	11-/13-/15-MeC31	11-Methylhentriacontane, 13-Methylhentriacontane, 15-Methylhentriacontane	3125-40	Female/Male/Larvae	Carlson and Yocom 1986, Vaníčková, Břízová et al. 2015 ZooKeys
	MeC31	Methylhentriacontane	3152	Female/Male	Vaníčková, Břízová et al. 2015 ZooKeys
	3-MeC31	3-Methylhentriacontane	3178	Female/Male	Vaníčková, Břízová et al. 2015 ZooKeys
	DiMeC31	Dimethylhentriacontane	3205	Female/Male	Vaníčková, Břízová et al. 2015 ZooKeys
	11,13-DiMeC31	11,13-Dimethylhentriacontane	3269	Female/Male	Vaníčková et al. 2014
	13,17-DiMeC31	11,17-Dimethylhentriacontane	3269	Female/Male	Vaníčková et al. 2014
	12,14-DiMeC31	12,14-Dimethylhentriacontane	3269	Female/Male	Vaníčková et al. 2014
	DiMeC31	Dimethylhentriacontane	3297	Female/Male	Vaníčková, Břízová et al. 2015 ZooKeys
	C33:1	Tritriacont-1-ene	3291	Female/Male	Vaníčková, Břízová et al. 2015 ZooKeys
	C34:1	Tetratriacont-1-ene	3308	Female/Male	Vaníčková, Břízová et al. 2015 ZooKeys
	MeC33	Methyltritriacnotane	3331	Female/Male	Vaníčková, Břízová et al. 2015 ZooKeys
	C34:1	Tetratriacont-1-ene	3342	Female/Male	Vaníčková, Břízová et al. 2015 ZooKeys
	MeC35	Methylpentatriacontane	3488	Female/Male	Vaníčková et al. 2014
	C36:1	Hexatriacont-1-ene	3529	Female/Male	Vaníčková et al. 2014
	MeC37:1	Methylheptatriacont-1-ene	3630	Female/Male	Vaníčková et al. 2014
	C37:3	Heptatriacontatriene	3635	Female/Male	Vaníčková et al. 2014
E. solidaginis	n-C27	Heptacosane	n.s.	Larvae	Nelson and Lee Jr. 2004
	n-C28	Octacosane	n.s.	Larvae	Nelson and Lee Jr. 2004
	2-MeC28	2-Methyloctacosane	n.s.	Larvae	Nelson and Lee Jr. 2004
	n-C29	Nonacosane	n.s.	Larvae	Nelson and Lee Jr. 2004
	11-MeC29	11-Methylnonacosane	n.s.	Larvae	Nelson and Lee Jr. 2004
	2-/4-MeC29	2-Methylnonacosane, 4-Methylnonacosane	n.s.	Larvae	Nelson and Lee Jr. 2004
	3-MeC29	3-Methylnonacosane	n.s.	Larvae	Nelson and Lee Jr. 2004
	n-C30	Triacontane	n.s.	Larvae	Nelson and Lee Jr. 2004
	Unknown	Unknown	n.s.	Larvae	Nelson and Lee Jr. 2004
	2-MeC30	2-Methyltriacontane	n.s.	Larvae	Nelson and Lee Jr. 2004
	n-C31	Hentriacontane	n.s.	Larvae	Nelson and Lee Jr. 2004
	13-/9-/7-/5-MeC31	13-Methylhentriacontane, 9-Methylhentriacontane, 7-Methylhentriacontane, 5-Methylhentriacontane	n.s.	Larvae	Nelson and Lee Jr. 2004
	2-/4-MeC31	2-Methylhentriacontane , 4-Methylhentriacontane	n.s.	Larvae	Nelson and Lee Jr. 2004
	3-MeC31	3-Methylhentriacontane	n.s.	Larvae	Nelson and Lee Jr. 2004
	n-C32	Dotriacontane	n.s.	Larvae	Nelson and Lee Jr. 2004
	2-MeC32	2-Methyldotriacontane	n.s.	Larvae	Nelson and Lee Jr. 2004
	n-C33	Tritriacontane	n.s.	Larvae	Nelson and Lee Jr. 2004
	C33:1	Tritriacont-1-ene	n.s.	Larvae	Nelson and Lee Jr. 2004
	17-/15-/13-/11-MeC33	17-Methyltritriacontane, 15-Methyltritriacontane, 13-Methyltritriacontane, 11-Methyltritriacontane	n.s.	Larvae	Nelson and Lee Jr. 2004
	13,19-/11,17-DiMeC33	13,19-Dimethyltritriacontane, 11,17-Dimethyltritriacontane	n.s.	Larvae	Nelson and Lee Jr. 2004
	n-C40	Tetratriacontane	n.s.	Larvae	Nelson and Lee Jr. 2004
	n-C50	Pentatriacontane	n.s.	Larvae	Nelson and Lee Jr. 2004
	n-C60	Hexatriacontane	n.s.	Larvae	Nelson and Lee Jr. 2004
T. vicina	Nonyl palmitoleate	Nonyl palmitoleate	2788	Male	Kosi et al. 2013
	2-MeC28	2-Methyloctacosane	2858	Female/Male	Kosi et al. 2013
	2,14-/2,16-/2,18-DiMeC28	2,14-Dimethyloctacosane, 2,16-Dimethyloctacosane, 2,18-Dimethyloctacosane	2879	Female	Kosi et al. 2013
	2,22-DiMeC28	2,22-Dimethyloctacosane	2885	Female/Male	Kosi et al. 2013
	n-C29	Nonacosane	2900	Female/Male	Kosi et al. 2013
	C29:1	Nonacos-1-ene	2906	Female/Male	Kosi et al. 2013
	15-/13-/11-MeC29	15-Methylnonacosane, 13-Methylnonacosane, 11-Methylnonacosane	2925	Female/Male	Kosi et al. 2013
	7-MeC29	7-Methylnonacosane	2933	Female	Kosi et al. 2013
	5-MeC29	5-Methylnonacosane	2944	Female	Kosi et al. 2013
	3-MeC29	3-Methylnonacosane	2973	Female/Male	Kosi et al. 2013
	Nonyl oleate	Methylnonacosane	2989	Male	Kosi et al. 2013
	n-C30	Triacontane	3000	Female	Kosi et al. 2013
	Nonyl linoleate	Nonyl linoleate	3015	n.s.	Kosi et al. 2013
	12-MeC30	12-Methyltriacontane	3026	Female	Kosi et al. 2013
	2-MeC30	2-Methyltriacontane	3057	Female/Male	Kosi et al. 2013
	2,18-/2,20-DiMeC30	2,18-Dimethyltriacontane, 2,20-Dimethyltriacontane	3078	Female	Kosi et al. 2013
	n-C31	Hentriacontane	3100	Female/Male	Kosi et al. 2013
	C31:1	Hentriacont-1-ene	3112	Female/Male	Kosi et al. 2013
	13-/11-/9-MeC31	13-Methylhentriacontane, 11-Methylhentriacontane, 9-Methylhentriacontane	3125	Female/Male	Kosi et al. 2013
	11,19-DiMeC31	11,19-Dimethyltriacontane	3149	Female	Kosi et al. 2013
	C33:1	Tritriacont-1-ene	3302	Female	Kosi et al. 2013
	C33:1	Tritriacont-1-ene	3310	Female	Kosi et al. 2013
	C33:2	Tritriacontadiene	3319	Female/Male	Kosi et al. 2013
	C33:2	Tritriacontadiene	3328	Female	Kosi et al. 2013
	11,21-DiMeC33	11,21-Dimethyltritriacontane	3346	Female	Kosi et al. 2013
	C35:2	Pentatriacontadiene	3530	Female/Male	Kosi et al. 2013
Z. cucurbitae	2-MeC28	2-Methyloctacosane	2865	Larvae	Carlson and Yocom 1986
	n-C29	Nonacosane	2900	Larvae	Carlson and Yocom 1986
	11-/13-/15-MeC29	11-Methylnonacosane, 13-Methylnonacosane, 15-Methylnonacosane	2930-40	Female/Male	Carlson and Yocom 1986
	3-MeC29	3-Methylnonacosane	2970	Female/Male	Carlson and Yocom 1986
	n-C30	Triacontane	3000	Female/Male	Carlson and Yocom 1986
	11-/13-/15-MeC30	11-Methyltriacontane, 13-Methyltriacontane,15-Methyltriacontane	3044	Female/Male	Carlson and Yocom 1986
	2-MeC30	2-Methyltriacontane	3065	Larvae	Carlson and Yocom 1986
	n-C31	Hentriacontane	3100	Larvae	Carlson and Yocom 1986
	11-/13-/15-MeC31	11-Methylhentriacontane, 13-Methylhentriacontane, 15-Methylhentriacontane	3125-40	Female/Male	Carlson and Yocom 1986
	3-MeC31	3-Methylhentriacontane	3170	Female/Male	Carlson and Yocom 1986
